# Supplementary material for: 3-(3-Bromo-4-methoxy­phen­yl)-1,5-diphenyl­pentane-1,5-dione
Source: Acta Crystallogr Sect E Struct Rep Online. 2010 Mar 13;66(Pt 4):o816. doi: 10.1107/S1600536810008548 (PMC2984057; doi:10.1107/S1600536810008548)
Supplement: Supplementary file 1 [file e-66-0o816-sup1.cif]

##############################################################################
###                                                                        ###
###        Electronic paper (Acta Crystallographica Section E)             ###
###                                                                        ###
##############################################################################
#                                                                            #
# This CIF contains the data in a paper accepted for publication in Acta     #
# Crystallographica Section E. It conforms to the requirements of Notes      #
# for Authors for Section E, and has been peer reviewed under the auspices   #
# of the IUCr Commission on Journals.                                        #
#                                                                            #
# Full details of the Crystallographic Information File format               #
# are given in the paper "The Crystallographic Information File (CIF):       #
# a New Standard Archive File for Crystallography" by S. R. Hall, F. H.      #
# Allen and I. D. Brown [Acta Cryst. (1991), A47, 655-685].                  #
#                                                                            #
# The current version of the core CIF dictionary is obtainable from          #
# ftp://ftp.iucr.org/pub/cif_core.dic. The current version number is 2.4.    #
#                                                                            #
# Software is freely available for graphical display of the structure(s) in  #
# this CIF.  For information consult the CIF home page http://www.iucr.org/  #
# cif/home.html                                                              #
#                                                                            #
# This file may be used for bona fide research purposes within the           #
# scientific community so long as proper attribution is given to the journal # 
# article from which it was obtained.                                        #
#                                                                            #
##############################################################################
                                             
data_I
_audit_creation_method     SHELXL-97
_chemical_name_systematic
;
3-(3-Bromo-4-methoxyphenyl)-1,5-diphenylpentane-1,5-dione
;
_chemical_name_common     ?
_chemical_formula_moiety     'C24 H21 Br O3'
_chemical_formula_sum     'C24 H21 Br O3'
_chemical_formula_iupac     'C24 H21 Br O3'
_chemical_formula_weight     437.32
_chemical_melting_point     ?
_symmetry_cell_setting     monoclinic
_symmetry_space_group_name_H-M     'P 21/c'
_symmetry_space_group_name_Hall     '-P 2ybc'
loop_
    _symmetry_equiv_pos_as_xyz
    'x, y, z'
    '-x, y+1/2, -z+1/2'
    '-x, -y, -z'
    'x, -y-1/2, z-1/2'
_cell_length_a     12.7305(4)
_cell_length_b     7.14024(19)
_cell_length_c     22.8133(8)
_cell_angle_alpha     90.00
_cell_angle_beta     105.602(3)
_cell_angle_gamma     90.00
_cell_volume     1997.28(11)
_cell_formula_units_Z     4
_cell_measurement_reflns_used     5038
_cell_measurement_theta_min     2.9916
_cell_measurement_theta_max     28.0379
_cell_measurement_temperature     100.0(10)
_cell_special_details     ?
_exptl_crystal_description     block
_exptl_crystal_colour     yellow
_exptl_crystal_size_max     0.5
_exptl_crystal_size_mid     0.5
_exptl_crystal_size_min     0.3
_exptl_crystal_density_diffrn     1.454
_exptl_crystal_density_meas     ?
_exptl_crystal_density_method     'not measured'
_exptl_crystal_F_000     896
_exptl_absorpt_coefficient_mu     2.080
_exptl_absorpt_correction_type     'multi-scan'
_exptl_absorpt_process_details
;
(<i>CrysAlis Pro</i>; Oxford Diffraction, 2009)
;
_exptl_absorpt_correction_T_min     0.471
_exptl_absorpt_correction_T_max     0.536
_diffrn_ambient_temperature     100.0(10)
_diffrn_radiation_type     MoK\a
_diffrn_radiation_wavelength     0.71073
_diffrn_radiation_source     'fine-focus sealed tube'
_diffrn_radiation_monochromator     graphite
_diffrn_measurement_device_type     'Oxford Diffraction Xcalibur Eos CCD'
_diffrn_measurement_method     '\w scan'
_diffrn_detector_area_resol_mean     16.1544
_diffrn_reflns_number     7645
_diffrn_reflns_av_R_equivalents     0.0161
_diffrn_reflns_av_sigmaI/netI     0.0323
_diffrn_reflns_theta_min     3.00
_diffrn_reflns_theta_max     28.07
_diffrn_reflns_theta_full     25.00
_diffrn_measured_fraction_theta_max     0.842
_diffrn_measured_fraction_theta_full     0.999
_diffrn_reflns_limit_h_min     -12
_diffrn_reflns_limit_h_max     16
_diffrn_reflns_limit_k_min     -8
_diffrn_reflns_limit_k_max     8
_diffrn_reflns_limit_l_min     -25
_diffrn_reflns_limit_l_max     27
_diffrn_standards_number     ?
_diffrn_standards_interval_count     ?
_diffrn_standards_interval_time     ?
_diffrn_standards_decay_%     ?
_refine_special_details
;
Refinement of <i>F</i>^2^ against ALL reflections. The weighted <i>R</i>-factor
wR and goodness of fit <i>S</i> are based on <i>F</i>^2^, conventional
<i>R</i>-factors <i>R</i> are based on <i>F</i>, with <i>F</i> set to zero for
negative <i>F</i>^2^. The threshold expression of <i>F</i>^2^ >
2\s(<i>F</i>^2^) is used only for calculating <i>R</i>-factors(gt) etc. and is
not relevant to the choice of reflections for refinement. <i>R</i>-factors
based on <i>F</i>^2^ are statistically about twice as large as those based on
<i>F</i>, and <i>R</i>- factors based on ALL data will be even larger.
;
_reflns_number_total     4094
_reflns_number_gt     3289
_reflns_threshold_expression     I>2\s(I)
_refine_ls_structure_factor_coef     Fsqd
_refine_ls_matrix_type     full
_refine_ls_R_factor_all     0.0338
_refine_ls_R_factor_gt     0.0238
_refine_ls_wR_factor_gt     0.0557
_refine_ls_wR_factor_ref     0.0570
_refine_ls_goodness_of_fit_ref     1.003
_refine_ls_restrained_S_all     1.003
_refine_ls_number_reflns     4094
_refine_ls_number_parameters     254
_refine_ls_number_restraints     0
_refine_ls_hydrogen_treatment     constr
_refine_ls_weighting_scheme     calc
_refine_ls_weighting_details
         'calc w=1/[\s^2^(Fo^2^)+(0.0327P)^2^+0.0000P] where P=(Fo^2^+2Fc^2^)/3'
_atom_sites_solution_hydrogens     geom
_atom_sites_solution_primary     direct
_atom_sites_solution_secondary     difmap
_refine_ls_shift/su_max     0.001
_refine_ls_shift/su_mean     0.000
_refine_diff_density_max     0.344
_refine_diff_density_min     -0.357
_refine_ls_extinction_method     none
_refine_ls_extinction_coef     ?
loop_
    _atom_type_symbol
    _atom_type_description
    _atom_type_scat_dispersion_real
    _atom_type_scat_dispersion_imag
    _atom_type_scat_source
    'C' 'C' 0.0033 0.0016
                         'International Tables Vol C Tables 4.2.6.8 and 6.1.1.4'
    'H' 'H' 0.0000 0.0000
                         'International Tables Vol C Tables 4.2.6.8 and 6.1.1.4'
    'O' 'O' 0.0106 0.0060
                         'International Tables Vol C Tables 4.2.6.8 and 6.1.1.4'
    'Br' 'Br' -0.2901 2.4595
                         'International Tables Vol C Tables 4.2.6.8 and 6.1.1.4'
_computing_data_collection     '<i>CrysAlis Pro</i> (Oxford Diffraction, 2009)'
_computing_cell_refinement     '<i>CrysAlis Pro</i> (Oxford Diffraction, 2009)'
_computing_data_reduction     '<i>CrysAlis Pro</i> (Oxford Diffraction, 2009)'
_computing_structure_solution     '<i>SIR92</i> (Altomare <i>et al.</i>, 1993)'
_computing_structure_refinement     '<i>SHELXL97</i> (Sheldrick, 2008)'
_computing_molecular_graphics
;
<i>ORTEP-3</i> (Farrugia, 1997) and <i>Mercury</i> (Macrae <i>et
al.</i>, 2008)
;
_computing_publication_material
;
<i>Stereochemical Workstation Operation Manual</i> (Siemens, 1989) and
<i>SHELXL97</i> (Sheldrick, 2008)
;
loop_
    _atom_site_type_symbol
    _atom_site_label
    _atom_site_fract_x
    _atom_site_fract_y
    _atom_site_fract_z
    _atom_site_U_iso_or_equiv
    _atom_site_adp_type
    _atom_site_calc_flag
    _atom_site_refinement_flags
    _atom_site_occupancy
    _atom_site_disorder_assembly
    _atom_site_disorder_group
    C C1 0.91462(13) 0.0724(2) 0.35970(8) 0.0145(4) Uani d . 1 . .
    O O1 0.86814(9) 0.01848(17) 0.39695(5) 0.0217(3) Uani d . 1 . .
    C C2 0.85537(13) 0.0764(2) 0.29248(7) 0.0134(4) Uani d . 1 . .
    H H2A 0.7862 0.0060 0.2862 0.016 Uiso calc R 1 . .
    H H2B 0.9006 0.0104 0.2698 0.016 Uiso calc R 1 . .
    C C3 0.82916(13) 0.2738(2) 0.26526(8) 0.0131(4) Uani d . 1 . .
    H H3A 0.8993 0.3445 0.2726 0.016 Uiso calc R 1 . .
    C C4 0.77919(13) 0.2605(3) 0.19628(8) 0.0145(4) Uani d . 1 . .
    H H4A 0.7216 0.1633 0.1880 0.017 Uiso calc R 1 . .
    H H4B 0.7440 0.3815 0.1815 0.017 Uiso calc R 1 . .
    O O5 0.95755(9) 0.19514(16) 0.18610(5) 0.0191(3) Uani d . 1 . .
    C C5 0.86066(14) 0.2138(2) 0.16057(8) 0.0145(4) Uani d . 1 . .
    C C11 1.03092(13) 0.1341(2) 0.37984(8) 0.0149(4) Uani d . 1 . .
    C C12 1.08947(14) 0.1805(2) 0.33810(9) 0.0185(4) Uani d . 1 . .
    H H12A 1.0549 0.1775 0.2957 0.022 Uiso calc R 1 . .
    C C13 1.19792(14) 0.2310(3) 0.35891(10) 0.0261(5) Uani d . 1 . .
    H H13A 1.2377 0.2622 0.3305 0.031 Uiso calc R 1 . .
    C C14 1.24952(15) 0.2366(3) 0.42059(10) 0.0296(5) Uani d . 1 . .
    H H14A 1.3241 0.2716 0.4344 0.035 Uiso calc R 1 . .
    C C15 1.19147(15) 0.1907(2) 0.46233(10) 0.0294(5) Uani d . 1 . .
    H H15A 1.2262 0.1945 0.5047 0.035 Uiso calc R 1 . .
    C C16 1.08349(14) 0.1398(2) 0.44186(9) 0.0209(4) Uani d . 1 . .
    H H16A 1.0442 0.1082 0.4705 0.025 Uiso calc R 1 . .
    C C31 0.75354(13) 0.3834(2) 0.29399(7) 0.0121(4) Uani d . 1 . .
    C C32 0.64779(13) 0.3198(2) 0.28958(7) 0.0137(4) Uani d . 1 . .
    H H32A 0.6240 0.2031 0.2706 0.016 Uiso calc R 1 . .
    C C33 0.57781(12) 0.4268(2) 0.31288(7) 0.0125(4) Uani d . 1 . .
    Br Br33 0.435504(13) 0.33429(2) 0.306668(9) 0.01938(6) Uani d . 1 . .
    O O34 0.53210(9) 0.69501(16) 0.36041(6) 0.0191(3) Uani d . 1 . .
    C C34 0.60856(13) 0.5983(2) 0.34074(8) 0.0139(4) Uani d . 1 . .
    C C35 0.71445(13) 0.6593(2) 0.34608(8) 0.0145(4) Uani d . 1 . .
    H H35A 0.7388 0.7746 0.3659 0.017 Uiso calc R 1 . .
    C C36 0.78462(13) 0.5528(2) 0.32272(7) 0.0138(4) Uani d . 1 . .
    H H36A 0.8564 0.5976 0.3266 0.017 Uiso calc R 1 . .
    C C51 0.81896(14) 0.1985(2) 0.09296(8) 0.0155(4) Uani d . 1 . .
    C C52 0.70940(15) 0.2171(2) 0.06268(8) 0.0209(4) Uani d . 1 . .
    H H52A 0.6576 0.2364 0.0853 0.025 Uiso calc R 1 . .
    C C53 0.67473(16) 0.2080(3) -0.00028(9) 0.0266(5) Uani d . 1 . .
    H H53A 0.5995 0.2212 -0.0207 0.032 Uiso calc R 1 . .
    C C54 0.75009(16) 0.1794(2) -0.03336(8) 0.0254(4) Uani d . 1 . .
    H H54A 0.7267 0.1756 -0.0766 0.031 Uiso calc R 1 . .
    C C55 0.85911(16) 0.1566(2) -0.00367(8) 0.0238(4) Uani d . 1 . .
    H H55A 0.9103 0.1338 -0.0264 0.029 Uiso calc R 1 . .
    C C56 0.89418(15) 0.1669(2) 0.05928(8) 0.0187(4) Uani d . 1 . .
    H H56A 0.9694 0.1525 0.0795 0.022 Uiso calc R 1 . .
    C C341 0.55832(15) 0.8827(2) 0.38057(10) 0.0272(5) Uani d . 1 . .
    H H34D 0.4945 0.9417 0.3891 0.041 Uiso calc R 1 . .
    H H34A 0.5795 0.9535 0.3488 0.041 Uiso calc R 1 . .
    H H34B 0.6189 0.8817 0.4177 0.041 Uiso calc R 1 . .
loop_
    _atom_site_aniso_label
    _atom_site_aniso_U_11
    _atom_site_aniso_U_22
    _atom_site_aniso_U_33
    _atom_site_aniso_U_12
    _atom_site_aniso_U_13
    _atom_site_aniso_U_23
    C1 0.0172(9) 0.0083(8) 0.0187(9) 0.0011(7) 0.0057(7) -0.0009(7)
    O1 0.0261(7) 0.0242(7) 0.0172(7) -0.0093(6) 0.0099(5) -0.0017(6)
    C2 0.0119(8) 0.0158(9) 0.0136(9) -0.0011(7) 0.0052(7) -0.0013(7)
    C3 0.0104(8) 0.0148(8) 0.0149(9) -0.0019(7) 0.0046(7) -0.0002(7)
    C4 0.0133(8) 0.0162(9) 0.0144(9) 0.0002(8) 0.0041(7) 0.0009(8)
    O5 0.0147(6) 0.0265(7) 0.0168(6) 0.0010(6) 0.0056(5) 0.0000(5)
    C5 0.0168(9) 0.0110(8) 0.0162(9) -0.0015(7) 0.0055(7) 0.0010(7)
    C11 0.0162(9) 0.0073(8) 0.0202(9) 0.0018(7) 0.0034(7) 0.0000(7)
    C12 0.0156(9) 0.0141(9) 0.0254(10) 0.0021(8) 0.0047(7) 0.0020(8)
    C13 0.0158(9) 0.0182(10) 0.0455(13) 0.0037(8) 0.0104(9) 0.0059(10)
    C14 0.0136(9) 0.0190(10) 0.0499(14) -0.0001(9) -0.0020(9) -0.0038(10)
    C15 0.0257(11) 0.0205(11) 0.0324(12) 0.0047(9) -0.0086(9) -0.0059(9)
    C16 0.0225(10) 0.0132(9) 0.0254(10) 0.0022(8) 0.0036(8) 0.0002(8)
    C31 0.0105(8) 0.0152(9) 0.0104(8) -0.0008(7) 0.0026(6) 0.0017(7)
    C32 0.0143(8) 0.0137(8) 0.0127(8) -0.0026(8) 0.0031(7) -0.0010(7)
    C33 0.0068(8) 0.0161(9) 0.0142(9) -0.0004(7) 0.0020(6) 0.0055(7)
    Br33 0.00941(9) 0.01879(10) 0.03102(11) -0.00150(8) 0.00730(7) -0.00147(9)
    O34 0.0175(6) 0.0152(6) 0.0267(7) 0.0022(5) 0.0098(5) -0.0034(5)
    C34 0.0131(8) 0.0156(8) 0.0131(9) 0.0035(8) 0.0040(7) 0.0037(7)
    C35 0.0157(8) 0.0118(8) 0.0150(9) -0.0011(8) 0.0028(7) -0.0003(7)
    C36 0.0094(8) 0.0177(9) 0.0141(9) -0.0036(7) 0.0028(7) 0.0021(7)
    C51 0.0200(9) 0.0114(9) 0.0152(9) -0.0009(7) 0.0050(7) -0.0003(7)
    C52 0.0222(10) 0.0206(10) 0.0197(10) 0.0000(8) 0.0051(8) -0.0015(8)
    C53 0.0266(10) 0.0266(11) 0.0215(10) 0.0019(9) -0.0025(8) -0.0014(9)
    C54 0.0420(12) 0.0200(10) 0.0118(9) -0.0052(9) 0.0030(8) -0.0007(8)
    C55 0.0344(11) 0.0216(10) 0.0184(10) -0.0075(9) 0.0125(8) -0.0036(9)
    C56 0.0227(9) 0.0169(9) 0.0177(9) -0.0036(8) 0.0075(7) -0.0013(8)
    C341 0.0241(10) 0.0173(10) 0.0423(13) 0.0024(8) 0.0124(9) -0.0073(9)
_geom_special_details
;
All s.u.'s (except the s.u. in the dihedral angle between two l.s. planes) are
estimated using the full covariance matrix. The cell s.u.'s are taken into
account individually in the estimation of s.u.'s in distances, angles and
torsion angles; correlations between s.u.'s in cell parameters are only used
when they are defined by crystal symmetry. An approximate (isotropic)
treatment of cell s.u.'s is used for estimating s.u.'s involving l.s. planes.
;
loop_
    _geom_bond_atom_site_label_1
    _geom_bond_atom_site_label_2
    _geom_bond_site_symmetry_2
    _geom_bond_distance
    _geom_bond_publ_flag
    C1 O1 . 1.2210(19) ?
    C1 C11 . 1.494(2) ?
    C1 C2 . 1.516(2) ?
    C2 C3 . 1.540(2) ?
    C2 H2A . 0.9900 ?
    C2 H2B . 0.9900 ?
    C3 C31 . 1.519(2) ?
    C3 C4 . 1.533(2) ?
    C3 H3A . 1.0000 ?
    C4 C5 . 1.518(2) ?
    C4 H4A . 0.9900 ?
    C4 H4B . 0.9900 ?
    O5 C5 . 1.2214(19) ?
    C5 C51 . 1.494(2) ?
    C11 C16 . 1.394(2) ?
    C11 C12 . 1.398(2) ?
    C12 C13 . 1.382(2) ?
    C12 H12A . 0.9500 ?
    C13 C14 . 1.384(3) ?
    C13 H13A . 0.9500 ?
    C14 C15 . 1.392(3) ?
    C14 H14A . 0.9500 ?
    C15 C16 . 1.376(2) ?
    C15 H15A . 0.9500 ?
    C16 H16A . 0.9500 ?
    C31 C36 . 1.382(2) ?
    C31 C32 . 1.399(2) ?
    C32 C33 . 1.384(2) ?
    C32 H32A . 0.9500 ?
    C33 C34 . 1.387(2) ?
    C33 Br33 . 1.8975(15) ?
    O34 C34 . 1.3639(19) ?
    O34 C341 . 1.427(2) ?
    C34 C35 . 1.390(2) ?
    C35 C36 . 1.384(2) ?
    C35 H35A . 0.9500 ?
    C36 H36A . 0.9500 ?
    C51 C52 . 1.386(2) ?
    C51 C56 . 1.398(2) ?
    C52 C53 . 1.386(3) ?
    C52 H52A . 0.9500 ?
    C53 C54 . 1.386(3) ?
    C53 H53A . 0.9500 ?
    C54 C55 . 1.381(3) ?
    C54 H54A . 0.9500 ?
    C55 C56 . 1.386(2) ?
    C55 H55A . 0.9500 ?
    C56 H56A . 0.9500 ?
    C341 H34D . 0.9800 ?
    C341 H34A . 0.9800 ?
    C341 H34B . 0.9800 ?
loop_
    _geom_angle_atom_site_label_1
    _geom_angle_atom_site_label_2
    _geom_angle_atom_site_label_3
    _geom_angle_site_symmetry_1
    _geom_angle_site_symmetry_3
    _geom_angle
    _geom_angle_publ_flag
    O1 C1 C11 . . 120.32(16) ?
    O1 C1 C2 . . 120.49(15) ?
    C11 C1 C2 . . 119.20(14) ?
    C1 C2 C3 . . 114.82(13) ?
    C1 C2 H2A . . 108.6 ?
    C3 C2 H2A . . 108.6 ?
    C1 C2 H2B . . 108.6 ?
    C3 C2 H2B . . 108.6 ?
    H2A C2 H2B . . 107.5 ?
    C31 C3 C4 . . 109.78(13) ?
    C31 C3 C2 . . 113.04(13) ?
    C4 C3 C2 . . 110.01(14) ?
    C31 C3 H3A . . 107.9 ?
    C4 C3 H3A . . 107.9 ?
    C2 C3 H3A . . 107.9 ?
    C5 C4 C3 . . 114.18(13) ?
    C5 C4 H4A . . 108.7 ?
    C3 C4 H4A . . 108.7 ?
    C5 C4 H4B . . 108.7 ?
    C3 C4 H4B . . 108.7 ?
    H4A C4 H4B . . 107.6 ?
    O5 C5 C51 . . 121.14(15) ?
    O5 C5 C4 . . 121.06(15) ?
    C51 C5 C4 . . 117.76(14) ?
    C16 C11 C12 . . 119.09(16) ?
    C16 C11 C1 . . 119.11(16) ?
    C12 C11 C1 . . 121.77(16) ?
    C13 C12 C11 . . 119.63(18) ?
    C13 C12 H12A . . 120.2 ?
    C11 C12 H12A . . 120.2 ?
    C12 C13 C14 . . 120.94(18) ?
    C12 C13 H13A . . 119.5 ?
    C14 C13 H13A . . 119.5 ?
    C13 C14 C15 . . 119.63(17) ?
    C13 C14 H14A . . 120.2 ?
    C15 C14 H14A . . 120.2 ?
    C16 C15 C14 . . 119.69(19) ?
    C16 C15 H15A . . 120.2 ?
    C14 C15 H15A . . 120.2 ?
    C15 C16 C11 . . 121.02(18) ?
    C15 C16 H16A . . 119.5 ?
    C11 C16 H16A . . 119.5 ?
    C36 C31 C32 . . 117.75(15) ?
    C36 C31 C3 . . 121.46(14) ?
    C32 C31 C3 . . 120.72(15) ?
    C33 C32 C31 . . 119.98(15) ?
    C33 C32 H32A . . 120.0 ?
    C31 C32 H32A . . 120.0 ?
    C32 C33 C34 . . 122.15(15) ?
    C32 C33 Br33 . . 118.64(12) ?
    C34 C33 Br33 . . 119.20(12) ?
    C34 O34 C341 . . 117.10(13) ?
    O34 C34 C33 . . 117.34(14) ?
    O34 C34 C35 . . 125.00(15) ?
    C33 C34 C35 . . 117.66(15) ?
    C36 C35 C34 . . 120.34(16) ?
    C36 C35 H35A . . 119.8 ?
    C34 C35 H35A . . 119.8 ?
    C31 C36 C35 . . 122.09(15) ?
    C31 C36 H36A . . 119.0 ?
    C35 C36 H36A . . 119.0 ?
    C52 C51 C56 . . 119.20(16) ?
    C52 C51 C5 . . 122.53(15) ?
    C56 C51 C5 . . 118.26(15) ?
    C51 C52 C53 . . 120.60(17) ?
    C51 C52 H52A . . 119.7 ?
    C53 C52 H52A . . 119.7 ?
    C54 C53 C52 . . 119.80(18) ?
    C54 C53 H53A . . 120.1 ?
    C52 C53 H53A . . 120.1 ?
    C55 C54 C53 . . 120.14(17) ?
    C55 C54 H54A . . 119.9 ?
    C53 C54 H54A . . 119.9 ?
    C54 C55 C56 . . 120.20(17) ?
    C54 C55 H55A . . 119.9 ?
    C56 C55 H55A . . 119.9 ?
    C55 C56 C51 . . 120.03(17) ?
    C55 C56 H56A . . 120.0 ?
    C51 C56 H56A . . 120.0 ?
    O34 C341 H34D . . 109.5 ?
    O34 C341 H34A . . 109.5 ?
    H34D C341 H34A . . 109.5 ?
    O34 C341 H34B . . 109.5 ?
    H34D C341 H34B . . 109.5 ?
    H34A C341 H34B . . 109.5 ?
loop_
    _geom_torsion_atom_site_label_1
    _geom_torsion_atom_site_label_2
    _geom_torsion_atom_site_label_3
    _geom_torsion_atom_site_label_4
    _geom_torsion_site_symmetry_1
    _geom_torsion_site_symmetry_2
    _geom_torsion_site_symmetry_3
    _geom_torsion_site_symmetry_4
    _geom_torsion
    _geom_torsion_publ_flag
    O1 C1 C2 C3 . . . . 109.67(17) ?
    C11 C1 C2 C3 . . . . -70.76(18) ?
    C1 C2 C3 C31 . . . . -62.13(18) ?
    C1 C2 C3 C4 . . . . 174.75(13) ?
    C31 C3 C4 C5 . . . . 160.56(14) ?
    C2 C3 C4 C5 . . . . -74.43(17) ?
    C3 C4 C5 O5 . . . . -2.1(2) ?
    C3 C4 C5 C51 . . . . -179.88(14) ?
    O1 C1 C11 C16 . . . . -3.8(2) ?
    C2 C1 C11 C16 . . . . 176.60(15) ?
    O1 C1 C11 C12 . . . . 174.16(15) ?
    C2 C1 C11 C12 . . . . -5.4(2) ?
    C16 C11 C12 C13 . . . . 0.1(2) ?
    C1 C11 C12 C13 . . . . -177.90(16) ?
    C11 C12 C13 C14 . . . . -0.2(3) ?
    C12 C13 C14 C15 . . . . 0.0(3) ?
    C13 C14 C15 C16 . . . . 0.2(3) ?
    C14 C15 C16 C11 . . . . -0.2(3) ?
    C12 C11 C16 C15 . . . . 0.1(3) ?
    C1 C11 C16 C15 . . . . 178.16(16) ?
    C4 C3 C31 C36 . . . . -115.94(17) ?
    C2 C3 C31 C36 . . . . 120.81(17) ?
    C4 C3 C31 C32 . . . . 61.0(2) ?
    C2 C3 C31 C32 . . . . -62.3(2) ?
    C36 C31 C32 C33 . . . . 0.8(2) ?
    C3 C31 C32 C33 . . . . -176.20(15) ?
    C31 C32 C33 C34 . . . . 0.3(2) ?
    C31 C32 C33 Br33 . . . . -179.41(12) ?
    C341 O34 C34 C33 . . . . -170.80(15) ?
    C341 O34 C34 C35 . . . . 8.7(2) ?
    C32 C33 C34 O34 . . . . 177.99(15) ?
    Br33 C33 C34 O34 . . . . -2.3(2) ?
    C32 C33 C34 C35 . . . . -1.5(2) ?
    Br33 C33 C34 C35 . . . . 178.17(12) ?
    O34 C34 C35 C36 . . . . -177.85(15) ?
    C33 C34 C35 C36 . . . . 1.6(2) ?
    C32 C31 C36 C35 . . . . -0.7(2) ?
    C3 C31 C36 C35 . . . . 176.29(15) ?
    C34 C35 C36 C31 . . . . -0.5(3) ?
    O5 C5 C51 C52 . . . . 179.37(16) ?
    C4 C5 C51 C52 . . . . -2.9(2) ?
    O5 C5 C51 C56 . . . . -1.6(2) ?
    C4 C5 C51 C56 . . . . 176.14(15) ?
    C56 C51 C52 C53 . . . . -1.1(3) ?
    C5 C51 C52 C53 . . . . 177.88(16) ?
    C51 C52 C53 C54 . . . . 0.2(3) ?
    C52 C53 C54 C55 . . . . 1.2(3) ?
    C53 C54 C55 C56 . . . . -1.7(3) ?
    C54 C55 C56 C51 . . . . 0.7(3) ?
    C52 C51 C56 C55 . . . . 0.7(3) ?
    C5 C51 C56 C55 . . . . -178.35(15) ?
loop_
    _geom_hbond_atom_site_label_D
    _geom_hbond_atom_site_label_H
    _geom_hbond_atom_site_label_A
    _geom_hbond_site_symmetry_A
    _geom_hbond_distance_DH
    _geom_hbond_distance_HA
    _geom_hbond_distance_DA
    _geom_hbond_angle_DHA
    C13 H13A Br33 1_655 0.95 2.76 3.613(2) 149
    C35 H35A O1 1_565 0.95 2.37 3.245(2) 153
    C36 H36A O5 2_755 0.95 2.56 3.493(2) 168
    C54 H54A Cg1 4_565 0.95 2.60 3.489(3) 155
data_global
_journal_date_recd_electronic     2010-03-01
_journal_date_accepted     2010-03-05
_journal_name_full     'Acta Crystallographica, Section E'
_journal_year     2010
_journal_volume     66
_journal_issue      4
_journal_page_first     o816
_journal_page_last     o816
_journal_paper_category     QO
_journal_coeditor_code     IS2528
loop_
    _publ_contact_author
;
Grzegorz Dutkiewicz
Faculty of Chemistry
Adam Mickiewicz University
Grunwaldzka 6
60-780 Pozna\'n
Poland
;
_publ_contact_author_email     gdutkiew@amu.edu.pl
_publ_section_title
;
3-(3-Bromo-4-methoxyphenyl)-1,5-diphenylpentane-1,5-dione
;
loop_
    _publ_author_name
    _publ_author_address
    'Dutkiewicz, Grzegorz'
;
Department of Chemistry
Adam Mickiewicz University
Grunwaldzka 6
60-780 Pozna\'n
Poland
;
    'Chidan Kumar, C. S.'
;
Department of Studies in Chemistry
University of Mysore
Manasagangotri
Mysore 570 006
India
;
    'Yathirajan, H. S.'
;
Department of Studies in Chemistry
University of Mysore
Manasagangotri
Mysore 570 006
India
;
    'Narayana, B.'
;
Department of Studies in Chemistry
Mangalore University
Manasagangotri
Mangalagangotri 574 199
India
;
    'Kubicki, Maciej'
;
Department of Chemistry
Adam Mickiewicz University
Grunwaldzka 6
60-780 Pozna\'n
Poland
;
