# Supplementary material for: 3-(3-Bromo-4-methoxy­phen­yl)-1,5-diphenyl­pentane-1,5-dione
Source: Acta Crystallogr Sect E Struct Rep Online. 2010 Mar 13;66(Pt 4):o816. doi: 10.1107/S1600536810008548 (PMC2984057; doi:10.1107/S1600536810008548)
Supplement: Supplementary file 2 [file e-66-0o816-Isup2.hkl]

#
# h,k,l, Fc-squared, Fo-squared, sigma(Fo-squared) and status flag
#
data_I
_shelx_title ' hsy807_lt in P2(1)/c'
_shelx_refln_list_code          4
_shelx_F_calc_maximum      234.04
_exptl_crystal_F_000       896.00
_reflns_d_resolution_high  0.7553
 
loop_
 _symmetry_equiv_pos_as_xyz
 'x, y, z'
 '-x, y+1/2, -z+1/2'
 '-x, -y, -z'
 'x, -y-1/2, z-1/2'
 
_cell_length_a    12.7305
_cell_length_b     7.1402
_cell_length_c    22.8133
_cell_angle_alpha  90.000
_cell_angle_beta  105.602
_cell_angle_gamma  90.000
 
_shelx_F_squared_multiplier     1.000
 
loop_
 _refln_index_h
 _refln_index_k
 _refln_index_l
 _refln_F_squared_calc
 _refln_F_squared_meas
 _refln_F_squared_sigma
 _refln_observed_status
   2   0   0      181.31      184.67      5.79 o
   3   0   0    18548.04    18045.26     35.61 o
   4   0   0      561.16      541.77     11.31 o
   5   0   0     1543.76     1705.18     41.52 o
   6   0   0    11729.64    11649.95    103.66 o
   7   0   0     8043.76     7849.44     52.30 o
   8   0   0     7344.59     7354.69     55.54 o
   9   0   0     5495.56     5393.75     53.92 o
  10   0   0     3333.36     3279.89     50.10 o
  11   0   0      185.83      127.32     37.74 o
  12   0   0       13.74       19.51     39.58 o
  13   0   0      987.06      979.33     50.27 o
  14   0   0     1668.62     1667.75     57.61 o
  15   0   0     2402.36     2453.06     66.32 o
   1   1   0     2108.63     2153.65     20.48 o
   2   1   0    15087.53    14671.29    152.08 o
   3   1   0     9897.38     9501.28     20.56 o
   4   1   0    16157.12    15560.95     82.97 o
   5   1   0    22330.44    22617.47     96.09 o
   6   1   0     2326.03     2206.84     19.75 o
   7   1   0      594.12      550.86     16.68 o
   8   1   0      563.68      602.85     22.47 o
   9   1   0     2847.33     2877.73     34.64 o
  10   1   0      551.50      595.35     35.67 o
  11   1   0      915.89      995.29     29.80 o
  12   1   0     3693.14     3683.39     71.03 o
  13   1   0     1354.07     1452.00     36.44 o
  14   1   0      706.75      622.37     36.00 o
  15   1   0       98.28       68.54     53.36 o
   0   2   0    54773.01    54769.42    217.86 o
   1   2   0     1118.81     1253.53     43.91 o
   2   2   0     1305.30     1446.86     33.67 o
   3   2   0      286.77      298.22      8.93 o
   4   2   0     2166.50     2308.63     28.04 o
   5   2   0      384.26      394.07      9.61 o
   6   2   0      101.75       71.48      9.30 o
   7   2   0      343.41      354.00     11.99 o
   8   2   0     3462.21     3595.46     37.79 o
   9   2   0      430.08      439.70     22.00 o
  10   2   0      787.35      817.66     29.83 o
  11   2   0      718.42      733.05     28.07 o
  12   2   0        1.90        9.21     28.25 o
  13   2   0      378.91      391.12     52.96 o
  14   2   0        8.44       49.83     53.48 o
   1   3   0      305.52      337.73      6.70 o
   2   3   0      634.15      650.11     18.39 o
   3   3   0       46.84       65.16     20.50 o
   4   3   0      135.75      137.19     23.34 o
   5   3   0      153.98      189.95      9.09 o
   6   3   0      783.83      830.72     17.74 o
   7   3   0      656.50      694.84     11.67 o
   8   3   0      285.76      323.35     12.79 o
   9   3   0       46.85       55.12     18.86 o
  10   3   0       43.99       25.93     20.85 o
  11   3   0      231.39      231.41     45.41 o
  12   3   0        6.31       26.54     51.64 o
  13   3   0      113.71      209.60     57.75 o
  14   3   0       81.59       96.02     59.84 o
   0   4   0     2064.13     2289.83     78.19 o
   1   4   0     1885.14     2037.91     32.80 o
   2   4   0     5987.08     6118.14     21.40 o
   3   4   0      271.01      293.79     14.03 o
   4   4   0       98.09       74.24     29.83 o
   5   4   0       50.91       13.60     31.98 o
   6   4   0     3539.17     3343.44     49.79 o
   7   4   0     1661.38     1564.74     45.13 o
   8   4   0      846.41      799.10     42.74 o
   9   4   0      482.08      497.70     43.95 o
  10   4   0      432.05      466.88     47.17 o
  11   4   0      228.21      145.64     47.68 o
  12   4   0      190.84      190.67     52.74 o
  13   4   0      116.35      100.39     55.19 o
   1   5   0     1094.14     1019.42     17.01 o
   2   5   0     1393.67     1353.33     16.42 o
   3   5   0     8455.26     8758.73     95.55 o
   4   5   0     2662.43     2630.72     46.18 o
   5   5   0     2841.50     2783.03     49.99 o
   6   5   0     2887.03     2922.78     54.32 o
   7   5   0     1001.36     1015.05     49.36 o
   8   5   0      495.12      482.66     45.06 o
   9   5   0     1550.85     1527.45     55.43 o
  10   5   0      823.08      868.34     58.95 o
  11   5   0     1677.84     1838.41     69.30 o
  12   5   0     1347.20     1388.82     69.98 o
   0   6   0     5090.97     5153.86    152.83 o
   1   6   0     1595.27     1617.48     26.56 o
   2   6   0     2954.28     2914.88     30.50 o
   3   6   0      171.30      134.34     27.18 o
   4   6   0       94.53       64.45     31.36 o
   5   6   0       43.14        6.71     39.80 o
   6   6   0     1012.76     1045.82     47.59 o
   7   6   0     2317.77     2421.58     60.74 o
   8   6   0     1977.33     1876.60     59.15 o
   9   6   0     1700.55     1761.28     64.98 o
  10   6   0      788.20      870.84     58.58 o
   1   7   0       85.46      100.27     22.65 o
   2   7   0      734.81      725.04     29.37 o
   3   7   0      504.31      521.95     30.82 o
   4   7   0     2214.88     2240.53    109.57 o
   5   7   0     2099.86     2188.39     42.01 o
   6   7   0      900.84      882.23     40.86 o
   7   7   0      222.37      208.47     49.74 o
   8   7   0       81.11       92.29     54.45 o
   9   7   0      827.75      865.00     63.08 o
   0   8   0     1494.67     1390.21     56.58 o
   1   8   0      326.12      309.66     47.63 o
   2   8   0      259.55      267.64     53.11 o
   3   8   0      170.02      185.94     56.75 o
   4   8   0      168.01      199.93     54.62 o
   5   8   0        1.62        1.16     34.48 o
   6   8   0       28.54       18.99     37.21 o
   7   8   0      101.15      132.49     56.04 o
 -15   1   1        0.98       -0.88     54.63 o
 -14   1   1      118.10      130.02     33.51 o
 -13   1   1      670.35      678.27     32.70 o
 -12   1   1      695.87      742.70     50.87 o
 -11   1   1     1105.70     1084.25     30.28 o
 -10   1   1     1256.86     1244.39     27.77 o
  -9   1   1      302.87      245.72     21.15 o
  -8   1   1      513.48      477.31     19.06 o
  -7   1   1        4.26       12.34      7.27 o
  -6   1   1     2573.89     2678.37     36.91 o
  -5   1   1      128.21      191.35      5.36 o
  -4   1   1     3373.99     3229.28     38.36 o
  -3   1   1     6313.21     6329.20     67.72 o
  -2   1   1     2142.60     2238.19     37.28 o
  -1   1   1     3219.29     3425.28     35.02 o
   0   1   1      646.20      688.56     27.43 o
   1   1   1     4833.98     4858.84     87.08 o
   2   1   1       91.07       87.26      5.84 o
   3   1   1     8631.27     8503.85     78.08 o
   4   1   1      626.29      614.70      9.11 o
   5   1   1      703.46      625.31      9.88 o
   6   1   1     4813.05     4792.76     50.83 o
   7   1   1     1409.38     1465.15     17.13 o
   8   1   1        6.80        0.25     18.67 o
   9   1   1        8.76        7.53     20.89 o
  10   1   1      555.71      548.70     25.77 o
  11   1   1     1341.20     1289.94     31.98 o
  12   1   1      608.93      711.52     31.48 o
  13   1   1     1405.31     1412.54     49.04 o
  14   1   1      301.96      325.65     35.22 o
  15   1   1      252.06      262.45     55.86 o
 -15   2   1     1648.23     1582.09     67.01 o
 -14   2   1     1826.66     1784.68     66.00 o
 -13   2   1     3236.37     2859.36     64.65 o
 -12   2   1      886.51      938.60     30.45 o
 -11   2   1       43.80       53.73     24.43 o
 -10   2   1     2075.62     2004.49     29.52 o
  -9   2   1     4239.51     4215.68     43.77 o
  -8   2   1     3657.04     3538.41     55.44 o
  -7   2   1     5400.17     5084.64     49.67 o
  -6   2   1     8044.27     7873.15     25.92 o
  -5   2   1     4684.11     4611.47     39.58 o
  -4   2   1     1305.40     1229.42     25.46 o
  -3   2   1      280.33      292.03     12.49 o
  -2   2   1     1299.76     1475.50     32.69 o
  -1   2   1    53794.96    53123.37    166.79 o
   0   2   1      209.87      185.43      5.03 o
   1   2   1    10377.89    10544.98     82.77 o
   2   2   1    11255.42    11339.84     43.56 o
   3   2   1      758.04      737.03      8.64 o
   4   2   1     2728.70     2789.90     27.54 o
   5   2   1     1960.66     2016.23     36.19 o
   6   2   1     1594.38     1545.94     29.72 o
   7   2   1     4341.43     4228.93     67.42 o
   8   2   1     3625.42     3358.12     47.69 o
   9   2   1     6138.84     6106.66     40.03 o
  10   2   1     3054.18     2899.68     33.74 o
  11   2   1      528.96      525.75     28.33 o
  12   2   1      806.46      691.89     31.91 o
  13   2   1      142.49      197.91     55.13 o
  14   2   1      765.72      861.41     63.05 o
 -14   3   1      126.20      148.49     58.64 o
 -13   3   1     1717.67     1643.23     61.65 o
 -12   3   1     2867.25     2834.86     67.78 o
 -11   3   1     2480.32     2592.10     62.10 o
 -10   3   1     7806.14     7467.84     57.25 o
  -9   3   1     3296.32     3168.37     28.81 o
  -8   3   1      747.02      733.99     12.39 o
  -7   3   1      505.75      513.08     10.38 o
  -6   3   1      950.96      952.16     19.03 o
  -5   3   1     9461.81     9106.48    274.41 o
  -4   3   1     5447.18     5533.48     46.41 o
  -3   3   1    10409.32    10806.57     38.41 o
  -2   3   1     5136.18     4700.00     68.64 o
  -1   3   1      855.48      798.13     12.72 o
   0   3   1    10781.45    11451.46     50.52 o
   1   3   1     1461.74     1701.04     14.57 o
   2   3   1     4858.75     4908.42     31.46 o
   3   3   1     3336.10     3140.23    145.40 o
   4   3   1    11962.43    11520.66    324.47 o
   5   3   1     2584.14     2253.66     90.86 o
   6   3   1     1912.08     1738.28     19.75 o
   7   3   1     7110.19     7054.27     60.72 o
   8   3   1      409.26      428.94     13.21 o
   9   3   1      429.88      397.12     21.07 o
  10   3   1     1362.74     1331.75     27.09 o
  11   3   1     3242.80     3206.49     63.53 o
  12   3   1     1636.77     1696.42     59.03 o
  13   3   1     3304.08     3181.71     72.31 o
 -13   4   1      550.61      659.05     63.30 o
 -12   4   1      487.31      447.26     59.72 o
 -11   4   1       57.00       41.75     51.09 o
 -10   4   1      433.81      431.39     45.78 o
  -9   4   1     2344.50     2250.92     54.94 o
  -8   4   1     1135.05     1128.54     47.70 o
  -7   4   1     2748.53     2687.22     53.83 o
  -6   4   1     3216.64     2985.34    128.40 o
  -5   4   1     5585.33     5431.80     54.00 o
  -4   4   1     3962.85     3998.83     45.19 o
  -3   4   1       27.41       28.14     25.42 o
  -2   4   1     2919.15     3234.52     16.50 o
  -1   4   1    15482.67    15692.13     80.46 o
   0   4   1     1742.84     1664.46     20.65 o
   1   4   1       56.40       92.09      8.83 o
   2   4   1     7184.43     7269.06     26.29 o
   3   4   1     2000.42     1856.20     44.78 o
   4   4   1       74.72       72.51      5.32 o
   5   4   1        2.70        3.63      8.93 o
   6   4   1      107.10       99.22     11.84 o
   7   4   1      787.21      800.44     44.30 o
   8   4   1     1337.12     1315.39     46.22 o
   9   4   1     2756.90     2794.68     58.68 o
  10   4   1     1921.99     1929.41     60.36 o
  11   4   1      491.98      512.44     58.08 o
  12   4   1        1.90       11.54     58.63 o
 -12   5   1      174.76      144.16     55.25 o
 -11   5   1      470.02      487.40     54.92 o
 -10   5   1     2619.59     2472.35     63.80 o
  -9   5   1      105.65      123.04     45.11 o
  -8   5   1     2424.46     2332.93     57.13 o
  -7   5   1      441.55      364.03     43.06 o
  -6   5   1      108.62       87.43     40.45 o
  -5   5   1     2082.01     2065.29     47.39 o
  -4   5   1      852.69      845.80     36.40 o
  -3   5   1      711.36      665.17      9.95 o
  -2   5   1     1288.09     1300.75     29.96 o
  -1   5   1      930.10      957.44     14.59 o
   0   5   1     1987.77     2019.02     28.86 o
   1   5   1        0.20        2.25     12.04 o
   2   5   1        9.85       12.28     16.42 o
   3   5   1     1397.19     1307.81     14.94 o
   4   5   1      189.06      161.74      6.85 o
   5   5   1      268.32      245.50     36.47 o
   6   5   1       52.45       74.15     37.64 o
   7   5   1      179.36      233.66     44.68 o
   8   5   1       80.14       80.15     42.79 o
   9   5   1       12.52        8.08     50.86 o
  10   5   1      326.22      300.02     54.46 o
  11   5   1       70.59       82.68     52.98 o
 -10   6   1      126.87      116.79     57.16 o
  -9   6   1       15.34       37.97     49.24 o
  -8   6   1       95.85      115.50     48.65 o
  -7   6   1       32.99       43.56     47.07 o
  -6   6   1        1.01      -11.22     41.85 o
  -5   6   1      295.89      290.48     30.38 o
  -4   6   1       49.59       42.79     27.34 o
  -3   6   1     1845.90     1769.94     32.77 o
  -2   6   1       90.18       87.42     13.08 o
  -1   6   1      547.83      554.45     15.82 o
   0   6   1     1010.00     1065.46     27.55 o
   1   6   1      129.68      133.18     14.44 o
   2   6   1       25.28       35.42     14.94 o
   3   6   1        0.04        5.88     25.34 o
   4   6   1       35.42       46.57     28.07 o
   5   6   1       67.01       66.29     39.55 o
   6   6   1      164.58      159.92     43.11 o
   7   6   1        3.36       29.22     47.03 o
   8   6   1      137.40      173.69     51.74 o
   9   6   1      377.34      357.37     53.54 o
  10   6   1        2.05        1.72     59.50 o
  -9   7   1      754.33      769.85     61.67 o
  -8   7   1      118.06      130.37     51.78 o
  -7   7   1       14.34       18.45     36.75 o
  -6   7   1       15.96        6.77     34.73 o
  -5   7   1      321.23      341.80     33.14 o
  -4   7   1     2605.45     2546.92     41.17 o
  -3   7   1      897.18      899.03     33.28 o
  -2   7   1      871.95      879.04     52.97 o
  -1   7   1      196.77      210.95     22.02 o
   0   7   1       47.32       34.65     32.36 o
   1   7   1       24.16       16.65     25.85 o
   2   7   1     1222.76     1206.71     33.41 o
   3   7   1       97.23      124.10     30.62 o
   4   7   1     2562.64     2561.29     42.21 o
   5   7   1      792.99      821.47     36.59 o
   6   7   1      471.18      448.56     36.23 o
   7   7   1       58.92       84.29     49.78 o
   8   7   1       83.55       96.87     53.60 o
   9   7   1      189.97      192.46     57.02 o
  -8   8   1      194.14      216.39     58.36 o
  -7   8   1     1599.77     1608.37     64.68 o
  -6   8   1      872.68      948.50     55.05 o
  -5   8   1      627.10      651.75     44.12 o
  -4   8   1      722.23      694.36     59.78 o
  -3   8   1      300.90      224.09     46.69 o
  -2   8   1      115.36      150.80     54.63 o
  -1   8   1      408.51      479.53     41.37 o
   0   8   1     1207.68     1272.24     44.55 o
   1   8   1     2323.09     2508.29     69.51 o
   2   8   1     1887.21     1846.85     60.85 o
   3   8   1       50.95       65.75     56.49 o
   4   8   1       35.03       47.31     46.08 o
   5   8   1       57.27       54.89     34.01 o
   6   8   1       45.97       70.83     37.18 o
   7   8   1      197.25      218.48     56.21 o
 -15   0   2     3810.04     3874.06     70.74 o
 -14   0   2     4255.94     4573.87     70.04 o
 -13   0   2     1760.33     1829.53     52.80 o
 -12   0   2     3802.90     3572.42     56.66 o
 -11   0   2     1029.57     1058.47     40.38 o
 -10   0   2       70.85       81.89     32.09 o
  -9   0   2       22.11       47.75     28.47 o
  -8   0   2     2527.22     2473.32     36.98 o
  -7   0   2    10074.85    10301.82     56.44 o
  -6   0   2     1623.25     1523.12     17.75 o
  -5   0   2    24274.07    24911.67    147.88 o
  -4   0   2      204.52      200.84      8.97 o
  -3   0   2      345.58      321.29      7.66 o
  -2   0   2    21392.86    20807.06     88.08 o
   2   0   2     1312.53     1414.34     11.53 o
   3   0   2     5809.08     5764.94     22.86 o
   4   0   2      141.64      143.94     11.61 o
   5   0   2      253.12      345.93     14.11 o
   6   0   2     6344.56     6571.35     48.59 o
   7   0   2       97.43       49.24     25.32 o
   8   0   2     5068.31     4892.29     51.62 o
   9   0   2     6630.99     6454.06     60.47 o
  10   0   2     7479.65     7436.60     68.62 o
  11   0   2     1158.65     1284.92     46.30 o
  12   0   2     2715.27     2537.30     56.62 o
  13   0   2        1.47       18.98     46.79 o
  14   0   2      641.90      594.97     52.85 o
  15   0   2      677.71      784.61     58.07 o
 -16   1   2      880.91      923.90     64.52 o
 -15   1   2      426.04      357.30     55.11 o
 -14   1   2       16.50        3.80     32.08 o
 -13   1   2       58.12       43.80     29.12 o
 -12   1   2       23.15        8.29     27.23 o
 -11   1   2     1853.61     1840.34     31.20 o
 -10   1   2     3754.09     3779.04     60.40 o
  -9   1   2     7576.08     7492.90     81.43 o
  -8   1   2     2035.77     2005.24     15.79 o
  -7   1   2      123.60      106.09      7.89 o
  -6   1   2      666.04      716.64      8.64 o
  -5   1   2      123.96      121.13      5.41 o
  -4   1   2      802.83      773.88      5.96 o
  -3   1   2     5937.18     5918.58     54.20 o
  -2   1   2    13745.26    13566.23    182.29 o
  -1   1   2      541.95      573.27      7.56 o
   0   1   2     1666.44     1650.03     20.31 o
   1   1   2       67.95       82.49      6.95 o
   2   1   2     3906.86     3899.02     14.79 o
   3   1   2     3427.02     3437.12     22.84 o
   4   1   2     3104.73     2871.27     20.53 o
   5   1   2     7393.30     7103.72     37.70 o
   6   1   2    20720.00    21588.83     77.31 o
   7   1   2      700.03      561.10     20.70 o
   8   1   2     1333.23     1203.27     24.90 o
   9   1   2       95.58      112.58     23.15 o
  10   1   2      125.09      153.61     24.74 o
  11   1   2       55.29       70.71     26.84 o
  12   1   2     4995.40     4885.00     47.29 o
  13   1   2     2635.82     2693.83     43.71 o
  14   1   2     1429.55     1493.61     42.22 o
  15   1   2     1111.79     1214.24     65.52 o
 -15   2   2      581.64      627.89     61.62 o
 -14   2   2      560.44      610.54     54.71 o
 -13   2   2     1179.84     1264.82     58.65 o
 -12   2   2      168.26      152.11     25.95 o
 -11   2   2       41.64       40.19     23.34 o
 -10   2   2      151.29      135.67     21.84 o
  -9   2   2       56.73       73.49     13.74 o
  -8   2   2      423.59      444.38     13.03 o
  -7   2   2      160.28      129.03     10.25 o
  -6   2   2      139.14       87.16      8.14 o
  -5   2   2     2245.33     2202.02     28.12 o
  -4   2   2     2825.70     2950.66     28.19 o
  -3   2   2     1009.09     1058.50     12.20 o
  -2   2   2    19086.06    19364.76     70.38 o
  -1   2   2    12767.38    13486.91     31.98 o
   0   2   2      105.56      102.29      5.37 o
   1   2   2    22386.38    22182.58    110.79 o
   2   2   2       23.88       45.79     12.77 o
   3   2   2     4181.48     4129.05     12.36 o
   4   2   2     1291.54     1394.48     27.76 o
   5   2   2        2.18        7.42      9.21 o
   6   2   2       81.26       92.17     11.03 o
   7   2   2      551.27      505.24     21.13 o
   8   2   2     1208.62     1221.80     24.20 o
   9   2   2     1469.74     1443.78     31.88 o
  10   2   2     3760.50     3907.40     38.81 o
  11   2   2      525.26      534.58     40.31 o
  12   2   2      524.20      514.39     31.55 o
  13   2   2      144.31      109.35     51.72 o
  14   2   2       82.74      107.92     54.87 o
 -14   3   2       61.84       50.73     54.08 o
 -13   3   2       52.46      112.33     56.12 o
 -12   3   2       17.25       37.74     46.83 o
 -11   3   2      317.03      312.31     50.79 o
 -10   3   2      151.67      138.66     20.16 o
  -9   3   2       82.06       79.10     16.96 o
  -8   3   2        0.14       -2.80     13.42 o
  -7   3   2      131.61      119.99     10.24 o
  -6   3   2      474.07      444.85     18.37 o
  -5   3   2      531.41      545.97     16.12 o
  -4   3   2      137.72      158.02     25.18 o
  -3   3   2       25.37       46.71     16.23 o
  -2   3   2      108.96      110.22      5.93 o
  -1   3   2     1367.43     1446.58      8.22 o
   0   3   2      919.55      973.33     14.78 o
   1   3   2     1602.80     1795.83     10.98 o
   2   3   2     2100.12     2125.26     25.16 o
   3   3   2      173.04      215.75     20.54 o
   4   3   2      829.63      909.60     21.59 o
   5   3   2     1091.57     1131.13     64.55 o
   6   3   2      938.91     1010.63     39.08 o
   7   3   2      339.60      371.58     12.71 o
   8   3   2       13.20       19.65     12.88 o
   9   3   2        6.11       -1.07     20.29 o
  10   3   2       93.07       94.04     23.11 o
  11   3   2        1.45      -15.09     51.25 o
  12   3   2        2.14      -40.18     55.50 o
  13   3   2        5.10       12.68     59.87 o
 -13   4   2      375.44      427.73     61.17 o
 -12   4   2      766.75      701.39     54.93 o
 -11   4   2       95.51      109.08     52.57 o
 -10   4   2        9.34        5.22     48.47 o
  -9   4   2      176.87      143.23     41.05 o
  -8   4   2      295.38      238.02     44.08 o
  -7   4   2     2536.44     2378.18     47.69 o
  -6   4   2     2336.81     2306.25     43.26 o
  -5   4   2      347.91      346.18     31.35 o
  -4   4   2       21.00        6.70     28.54 o
  -3   4   2     4601.07     4773.38     44.70 o
  -2   4   2      232.64      263.42     17.66 o
  -1   4   2     6621.27     7180.09     36.57 o
   0   4   2      852.10      890.07     10.47 o
   1   4   2     1163.88     1065.91     15.29 o
   2   4   2       30.03       43.30     11.41 o
   3   4   2     1617.53     1502.27     15.22 o
   4   4   2      127.48      127.48     10.22 o
   5   4   2       26.30       38.23      6.35 o
   6   4   2       68.99       56.00     10.75 o
   7   4   2      525.32      510.00     40.05 o
   8   4   2      282.47      314.60     43.58 o
   9   4   2      463.47      462.06     47.68 o
  10   4   2     1318.95     1258.26     58.53 o
  11   4   2      187.42      227.44     51.52 o
  12   4   2      126.38      115.47     53.39 o
 -12   5   2      569.15      665.78     62.20 o
 -11   5   2     1311.65     1320.76     64.73 o
 -10   5   2     2515.83     2514.56     68.03 o
  -9   5   2     1927.59     1819.19     59.85 o
  -8   5   2     2146.08     2099.52     56.81 o
  -7   5   2      132.02      144.97     39.86 o
  -6   5   2      277.59      263.56     38.05 o
  -5   5   2       91.51       61.33     34.25 o
  -4   5   2     4235.71     4290.22     51.42 o
  -3   5   2     2556.62     2662.38     31.37 o
  -2   5   2     2254.71     2238.58     16.56 o
  -1   5   2     3917.80     3914.21     20.56 o
   0   5   2     1036.23     1058.52     12.68 o
   1   5   2       10.38       16.14     12.37 o
   2   5   2      176.85      194.93     13.50 o
   3   5   2     2043.44     1973.88     14.72 o
   4   5   2     2635.55     2380.45     12.90 o
   5   5   2     3654.92     3724.28     55.56 o
   6   5   2     4072.49     4184.65     61.62 o
   7   5   2      378.79      411.87     45.78 o
   8   5   2      209.10      222.44     44.53 o
   9   5   2      363.48      327.32     53.02 o
  10   5   2      176.24      159.38     52.09 o
  11   5   2     1313.91     1328.20     67.37 o
 -11   6   2      248.99      247.74     57.12 o
 -10   6   2        0.90        7.39     54.61 o
  -9   6   2       23.82       -2.55     53.40 o
  -8   6   2     1325.88     1338.11     58.98 o
  -7   6   2     1222.08     1215.08     52.37 o
  -6   6   2     1784.33     1781.23     52.05 o
  -5   6   2     2022.03     2060.14     36.51 o
  -4   6   2      605.00      615.71     29.39 o
  -3   6   2     7463.70     7371.53    103.28 o
  -2   6   2      663.66      648.04     16.82 o
  -1   6   2     1992.89     1971.93     31.36 o
   0   6   2      336.30      343.96     15.83 o
   1   6   2     4526.70     4460.14     56.70 o
   2   6   2     3483.30     3341.46     59.94 o
   3   6   2     3193.17     3160.92     38.79 o
   4   6   2     1655.62     1667.84     44.11 o
   5   6   2      726.44      767.96     44.98 o
   6   6   2      201.58      246.53     44.92 o
   7   6   2      547.21      536.48     49.77 o
   8   6   2     1907.81     1893.72     63.02 o
   9   6   2     3367.35     3438.47     74.78 o
  10   6   2     1743.31     1803.85     66.74 o
  -9   7   2     1021.30     1050.54     61.48 o
  -8   7   2      362.00      381.87     56.06 o
  -7   7   2      765.39      710.66     37.20 o
  -6   7   2       32.54       10.53     32.01 o
  -5   7   2      653.29      605.91     34.18 o
  -4   7   2      236.00      238.15     30.30 o
  -3   7   2      665.38      677.61     30.63 o
  -2   7   2      977.43     1020.37     25.93 o
  -1   7   2     4087.43     3990.48     40.62 o
   0   7   2      483.47      494.17     34.27 o
   1   7   2        4.10        3.48     25.78 o
   2   7   2      228.42      191.78     28.01 o
   3   7   2      155.99      176.53     29.47 o
   4   7   2     3241.41     3200.44     59.31 o
   5   7   2     2350.00     2434.57    101.03 o
   6   7   2     2660.12     2630.94     91.99 o
   7   7   2      434.62      409.73     54.31 o
   8   7   2      414.14      404.09     58.50 o
   9   7   2      241.45      237.56     62.14 o
  -8   8   2       24.78       18.92     57.58 o
  -7   8   2      226.09      236.69     53.87 o
  -6   8   2      692.01      663.90     39.95 o
  -5   8   2       18.48        5.75     35.00 o
  -4   8   2      615.85      559.12     50.29 o
  -3   8   2      284.04      292.78     55.82 o
  -2   8   2      536.28      398.41     50.75 o
  -1   8   2      164.88      146.41     34.29 o
   0   8   2      321.35      366.93     54.40 o
   1   8   2      122.55      152.44     56.86 o
   2   8   2      960.67     1110.17     61.94 o
   3   8   2      178.34      219.43     52.59 o
   4   8   2        9.33       17.70     47.35 o
   5   8   2        1.02      -21.87     34.14 o
   6   8   2        3.87      -27.18     52.05 o
   7   8   2       82.04       91.62     56.76 o
 -16   1   3      181.92      186.53     56.84 o
 -15   1   3      476.23      444.49     55.07 o
 -14   1   3      106.93       78.39     32.33 o
 -13   1   3      116.48      100.00     28.97 o
 -12   1   3      110.85       89.74     25.55 o
 -11   1   3      182.34      180.62     24.16 o
 -10   1   3      300.96      282.85     13.73 o
  -9   1   3      876.21      807.63     23.92 o
  -8   1   3     2688.34     2534.59     33.64 o
  -7   1   3       36.59       33.46      7.96 o
  -6   1   3     2207.92     2316.96     16.57 o
  -5   1   3      683.91      741.62     12.21 o
  -4   1   3     1465.30     1483.42      9.72 o
  -3   1   3      127.21      140.46     10.12 o
  -2   1   3     1432.92     1536.02     14.82 o
  -1   1   3     8272.14     8035.65     38.93 o
   0   1   3     4426.63     4589.08     21.73 o
   1   1   3    14744.56    14602.95     43.21 o
   2   1   3       28.66       34.66      3.91 o
   3   1   3      117.88      132.10      5.35 o
   4   1   3      253.22      284.22      6.20 o
   5   1   3     8220.33     8492.31     78.95 o
   6   1   3     1286.38     1281.80     22.59 o
   7   1   3     1960.68     1946.71     35.91 o
   8   1   3      981.44      987.64     25.42 o
   9   1   3      153.52      140.41     23.90 o
  10   1   3       48.07       63.37     26.33 o
  11   1   3       58.34       67.48     27.88 o
  12   1   3       47.02       66.86     31.31 o
  13   1   3      593.96      665.48     36.77 o
  14   1   3      627.55      598.37     38.24 o
  15   1   3      271.63      251.53     58.29 o
 -15   2   3      631.92      743.22     60.33 o
 -14   2   3     1076.98     1067.61     59.73 o
 -13   2   3     3323.84     3257.38     65.17 o
 -12   2   3     1396.03     1412.56     30.81 o
 -11   2   3       97.07       85.93     23.23 o
 -10   2   3      388.34      404.33     34.76 o
  -9   2   3       28.78       23.38     12.84 o
  -8   2   3     1546.25     1480.08     15.44 o
  -7   2   3      600.60      552.72     11.03 o
  -6   2   3    10971.28    10940.67     46.72 o
  -5   2   3     2605.68     2405.27     20.27 o
  -4   2   3     9182.04     8743.19    113.50 o
  -3   2   3     1701.07     1763.42     24.29 o
  -2   2   3      263.06      287.97      6.60 o
  -1   2   3     7024.77     7438.35     38.03 o
   0   2   3    16467.08    16988.85     61.23 o
   1   2   3     7739.24     7697.16     34.16 o
   2   2   3     4792.99     4635.09     13.98 o
   3   2   3     5362.24     5263.12     36.32 o
   4   2   3     5207.09     5111.92     20.24 o
   5   2   3     1120.20     1046.39     28.54 o
   6   2   3     1154.86     1244.64     30.35 o
   7   2   3      177.82      167.43     14.25 o
   8   2   3      918.51      892.70     24.62 o
   9   2   3     3032.59     2975.13     33.62 o
  10   2   3      776.58      842.08     30.24 o
  11   2   3     2195.58     2086.10     36.10 o
  12   2   3      139.61      184.14     31.42 o
  13   2   3      350.56      384.53     58.62 o
  14   2   3      183.47      109.33     59.39 o
 -14   3   3      647.12      721.44     61.86 o
 -13   3   3       10.16       14.26     49.68 o
 -12   3   3      461.19      426.62     53.61 o
 -11   3   3     1546.87     1549.23     56.78 o
 -10   3   3     5719.58     5531.62     34.92 o
  -9   3   3     1548.50     1527.75     54.70 o
  -8   3   3     5288.68     5088.86     26.38 o
  -7   3   3     3240.04     2964.42     50.87 o
  -6   3   3      206.17      188.08      9.22 o
  -5   3   3      804.70      896.78     38.14 o
  -4   3   3     1586.00     1548.03     31.66 o
  -3   3   3     7265.59     7391.81     46.99 o
  -2   3   3     7351.42     7228.54     48.87 o
  -1   3   3    11819.27    11826.96     54.28 o
   0   3   3    11544.39    11973.37     42.32 o
   1   3   3     4699.56     5061.87     53.57 o
   2   3   3     2867.66     2896.47     22.50 o
   3   3   3      420.68      420.97      8.83 o
   4   3   3     1085.69     1007.38     12.32 o
   5   3   3     7208.51     7395.92    145.14 o
   6   3   3     4052.29     3572.31     77.11 o
   7   3   3     5217.20     4790.32     78.13 o
   8   3   3     2534.90     2455.98     49.32 o
   9   3   3      565.43      549.09     25.51 o
  10   3   3      224.90      221.55     25.54 o
  11   3   3        4.47      -21.78     52.64 o
  12   3   3      122.14      145.22     51.96 o
  13   3   3     1932.57     1971.07     68.03 o
 -13   4   3     1354.95     1381.41     62.47 o
 -12   4   3     1711.32     1767.82     66.65 o
 -11   4   3      330.63      293.56     49.31 o
 -10   4   3      665.80      622.33     53.13 o
  -9   4   3        8.39      -10.63     40.73 o
  -8   4   3     1119.18     1084.42     47.23 o
  -7   4   3     1992.90     1840.34     69.22 o
  -6   4   3     5080.07     5027.28     26.88 o
  -5   4   3     6750.64     6580.40     57.87 o
  -4   4   3     7572.99     7449.60     55.88 o
  -3   4   3       64.88       90.63     18.78 o
  -2   4   3     6655.43     6911.68     52.61 o
  -1   4   3       49.56       55.88      7.98 o
   0   4   3     6040.26     6417.78     34.72 o
   1   4   3     2883.38     2733.64     15.77 o
   2   4   3     9028.78     8931.56     56.25 o
   3   4   3     3987.55     4094.25     27.28 o
   4   4   3     4798.54     4762.13     59.73 o
   5   4   3     2489.83     2322.78     36.83 o
   6   4   3     4105.04     3936.33     74.53 o
   7   4   3        2.02        3.81     38.18 o
   8   4   3     1414.60     1426.28     52.29 o
   9   4   3     1992.20     2047.27     58.89 o
  10   4   3     1499.26     1417.06     57.30 o
  11   4   3     3357.85     3332.39     74.34 o
  12   4   3     1538.40     1681.19     70.95 o
 -12   5   3      512.81      605.81     63.78 o
 -11   5   3      803.31      744.26     57.23 o
 -10   5   3     1831.87     1731.68     59.27 o
  -9   5   3      391.80      411.50     53.01 o
  -8   5   3      496.76      493.02     48.51 o
  -7   5   3      783.36      734.16     43.53 o
  -6   5   3       75.89       58.34     39.44 o
  -5   5   3     1763.30     1782.71     44.72 o
  -4   5   3      895.26      890.59     26.47 o
  -3   5   3     1009.25      954.23     43.17 o
  -2   5   3     6050.75     6097.29     44.78 o
  -1   5   3      219.28      220.66     10.15 o
   0   5   3     1222.17     1202.51     13.16 o
   1   5   3      508.79      523.89     15.34 o
   2   5   3      217.05      207.23     13.82 o
   3   5   3      253.59      263.17     11.11 o
   4   5   3      243.41      242.25      8.44 o
   5   5   3     3116.39     3002.74     51.53 o
   6   5   3       12.25       23.73     38.59 o
   7   5   3      613.63      662.59     47.28 o
   8   5   3     1697.01     1725.91     55.70 o
   9   5   3       78.37       83.72     47.23 o
  10   5   3      453.51      451.83     59.97 o
  11   5   3       14.03       19.19     54.64 o
 -11   6   3      263.45      300.65     56.95 o
 -10   6   3       44.86       20.68     54.35 o
  -9   6   3       31.75       15.70     50.65 o
  -8   6   3      849.36      773.96     52.41 o
  -7   6   3      232.10      218.93     44.41 o
  -6   6   3      143.99      139.61     41.60 o
  -5   6   3      347.40      340.46     28.68 o
  -4   6   3      210.62      205.12     27.61 o
  -3   6   3     1908.42     1909.83     32.00 o
  -2   6   3      591.75      595.46     27.90 o
  -1   6   3       13.97       19.64     14.52 o
   0   6   3      328.57      320.46     15.65 o
   1   6   3      259.88      238.12     17.01 o
   2   6   3       20.90       30.32     15.37 o
   3   6   3        5.26       22.91     28.91 o
   4   6   3        1.82        8.95     37.10 o
   5   6   3      150.35      127.74     40.49 o
   6   6   3      354.53      346.47     46.97 o
   7   6   3        0.67        3.98     44.95 o
   8   6   3       47.41       11.68     49.03 o
   9   6   3       50.27       61.62     53.28 o
  10   6   3        5.87       26.48     61.02 o
  -9   7   3     1253.07     1318.99     66.71 o
  -8   7   3     1041.36     1015.25     41.76 o
  -7   7   3        9.40       -2.51     34.44 o
  -6   7   3      468.98      509.76     36.08 o
  -5   7   3      368.38      326.73     31.54 o
  -4   7   3       39.84       45.82     30.34 o
  -3   7   3       58.02       75.75     28.58 o
  -2   7   3       53.45      105.99     23.60 o
  -1   7   3     1022.94     1023.48     26.34 o
   0   7   3      182.26      175.15     32.29 o
   1   7   3      101.29      136.34     25.19 o
   2   7   3       64.92       58.64     27.69 o
   3   7   3      312.61      308.45     30.10 o
   4   7   3       13.73       45.01     32.93 o
   5   7   3       41.02       39.40     33.92 o
   6   7   3      410.43      466.42     51.82 o
   7   7   3      434.35      540.58     54.59 o
   8   7   3      234.81      203.51     55.77 o
  -8   8   3       13.34       -6.19     57.12 o
  -7   8   3      609.48      651.24     41.83 o
  -6   8   3     1748.61     1714.52     68.16 o
  -5   8   3      534.44      626.37     37.79 o
  -4   8   3     2736.72     2556.03     78.40 o
  -3   8   3      576.15      568.48     49.42 o
  -2   8   3      364.98      250.54     50.90 o
  -1   8   3      149.78      140.34     34.91 o
   0   8   3      171.19      232.99     47.36 o
   1   8   3     1024.42     1047.56     58.08 o
   2   8   3     1242.71     1370.63     65.78 o
   3   8   3      618.36      693.60     54.45 o
   4   8   3      637.22      677.47     53.66 o
   5   8   3      731.47      728.91     41.92 o
   6   8   3      173.50      156.19     53.95 o
   7   8   3       72.84       60.64     58.27 o
 -15   0   4     1020.81      981.31     54.69 o
 -14   0   4     1135.91     1120.31     51.22 o
 -13   0   4     4832.91     4743.37     64.96 o
 -12   0   4     5992.49     5727.15     64.16 o
 -11   0   4     5583.38     5618.36     60.07 o
 -10   0   4     3652.65     3520.61     48.19 o
  -9   0   4       47.00       62.29     15.07 o
  -8   0   4      103.19      100.42     14.10 o
  -7   0   4     1553.29     1648.46     22.87 o
  -6   0   4     1224.34     1191.69     18.15 o
  -5   0   4    15001.68    15292.33    193.94 o
  -4   0   4    12598.47    12678.48     31.43 o
  -3   0   4    18196.79    18153.81    107.50 o
  -2   0   4    15053.33    14838.39    119.64 o
  -1   0   4     5855.82     6081.43    148.84 o
   0   0   4     4195.35     4307.53     30.69 o
   1   0   4     2691.73     2835.81     37.90 o
   2   0   4      153.18      189.41     10.82 o
   3   0   4     6657.59     6525.44     55.57 o
   4   0   4     3585.72     3385.47     39.05 o
   5   0   4     5656.43     5692.55     30.91 o
   6   0   4     3279.95     3102.77     40.17 o
   7   0   4      997.05     1062.76     34.86 o
   8   0   4      420.18      425.49     33.48 o
   9   0   4      552.04      591.83     38.58 o
  10   0   4     7892.05     7470.05     71.36 o
  11   0   4     2113.33     2208.14     53.20 o
  12   0   4      414.27      500.46     48.57 o
  13   0   4     2591.21     2625.22     64.61 o
  14   0   4      288.84      327.03     54.96 o
  15   0   4       16.76      -11.44     55.43 o
 -16   1   4     1897.34     1944.38     67.19 o
 -15   1   4     2623.38     2650.48     66.89 o
 -14   1   4     1695.82     1623.04     51.05 o
 -13   1   4      406.02      404.66     30.37 o
 -12   1   4      306.59      313.95     27.43 o
 -11   1   4     2511.54     2520.35     33.07 o
 -10   1   4     1091.71      989.22     34.12 o
  -9   1   4     8375.29     8181.11     41.57 o
  -8   1   4     8374.51     7855.23     96.33 o
  -7   1   4     8668.57     8701.47     69.31 o
  -6   1   4     2736.74     2703.30     15.15 o
  -5   1   4     1283.85     1332.57      8.65 o
  -4   1   4     3882.73     4065.79     34.42 o
  -3   1   4     1588.95     1650.21     13.46 o
  -2   1   4     3396.38     3364.71     10.99 o
  -1   1   4      312.69      353.20      4.48 o
   0   1   4     4873.62     4920.25     57.22 o
   1   1   4    42296.63    40134.25    395.72 o
   2   1   4     8644.10     8354.14     28.24 o
   3   1   4      553.14      636.82      9.23 o
   4   1   4     3612.88     3811.21     29.88 o
   5   1   4       72.78       49.91     11.83 o
   6   1   4     1359.99     1318.20     23.30 o
   7   1   4     4259.04     4387.70     38.08 o
   8   1   4     4078.51     3963.84     36.22 o
   9   1   4     1454.23     1544.63     50.15 o
  10   1   4      215.51      219.73     28.31 o
  11   1   4      689.64      643.93     31.53 o
  12   1   4      803.68      779.55     35.20 o
  13   1   4     1818.46     1664.25     40.87 o
  14   1   4     1142.37     1237.03     43.02 o
 -15   2   4        3.75       29.48     53.49 o
 -14   2   4      478.78      500.26     53.37 o
 -13   2   4     1283.62     1342.18     55.88 o
 -12   2   4      494.42      473.90     27.86 o
 -11   2   4     1678.94     1645.97     51.31 o
 -10   2   4     2265.71     2263.34     28.57 o
  -9   2   4       94.41      102.03     27.99 o
  -8   2   4        5.00        5.98     14.76 o
  -7   2   4      188.75      159.80     13.14 o
  -6   2   4       72.72       86.50      9.04 o
  -5   2   4     6055.01     6333.39     38.56 o
  -4   2   4    11213.04    11638.91    110.29 o
  -3   2   4     5873.55     6095.60     27.04 o
  -2   2   4      448.84      477.39      6.53 o
  -1   2   4      669.44      664.10      9.33 o
   0   2   4      806.89      805.65      9.04 o
   1   2   4      353.23      345.15      7.43 o
   2   2   4       41.88       33.27      6.40 o
   3   2   4     2841.24     2862.87     29.65 o
   4   2   4      489.46      526.16     11.65 o
   5   2   4     4030.79     4070.25     21.67 o
   6   2   4       16.61       24.78     13.13 o
   7   2   4        3.91        0.17     19.03 o
   8   2   4       21.86       19.91     20.98 o
   9   2   4      587.73      610.92     26.17 o
  10   2   4     2579.47     2452.22     37.25 o
  11   2   4      412.94      436.35     31.08 o
  12   2   4       14.33       25.73     31.58 o
  13   2   4      883.95      793.04     58.85 o
  14   2   4      118.40      154.50     59.69 o
 -14   3   4       13.20       28.83     55.40 o
 -13   3   4      221.07      202.06     56.10 o
 -12   3   4      104.14       24.30     50.55 o
 -11   3   4      263.11      277.65     45.56 o
 -10   3   4      185.57      151.45     40.49 o
  -9   3   4      495.86      467.61     28.82 o
  -8   3   4     1167.17     1215.14     15.82 o
  -7   3   4       27.17       31.69      8.50 o
  -6   3   4      282.28      295.04     12.24 o
  -5   3   4       19.65       24.35     12.58 o
  -4   3   4       45.65       33.79     24.36 o
  -3   3   4       24.17       36.99     21.79 o
  -2   3   4        8.90       20.91      5.54 o
  -1   3   4      162.63      187.51      7.01 o
   0   3   4      645.22      759.52      9.20 o
   1   3   4      249.73      249.24     10.85 o
   2   3   4      221.58      255.79      9.98 o
   3   3   4      481.46      528.23     13.29 o
   4   3   4      568.61      575.98      9.26 o
   5   3   4       37.62       51.44     14.23 o
   6   3   4      372.39      338.03     37.12 o
   7   3   4      295.58      293.00     14.57 o
   8   3   4      102.50      109.85     21.33 o
   9   3   4        0.81       10.84     23.70 o
  10   3   4     1283.17     1268.00     31.15 o
  11   3   4      493.52      422.46     51.38 o
  12   3   4      172.90      185.44     58.31 o
  13   3   4       40.99       49.95     58.93 o
 -13   4   4      442.95      492.50     60.77 o
 -12   4   4     1044.92      923.63     56.50 o
 -11   4   4     1529.49     1571.86     62.27 o
 -10   4   4       42.50       27.65     46.04 o
  -9   4   4       88.56       60.34     39.88 o
  -8   4   4      517.75      486.95     42.49 o
  -7   4   4      894.46      908.61     14.99 o
  -6   4   4     1039.43     1021.03     21.30 o
  -5   4   4      844.13      851.00     33.68 o
  -4   4   4     2705.14     2799.56     42.52 o
  -3   4   4      279.91      338.12     15.90 o
  -2   4   4     4917.05     5114.60     58.48 o
  -1   4   4       41.16       27.97      8.17 o
   0   4   4       77.23       73.37      8.93 o
   1   4   4      165.48      217.79     13.56 o
   2   4   4     1348.34     1235.81     31.30 o
   3   4   4     2063.49     2007.60     15.62 o
   4   4   4      941.32      911.95     13.27 o
   5   4   4     1554.97     1534.78     12.51 o
   6   4   4      471.61      454.73     17.56 o
   7   4   4      317.13      274.27     43.94 o
   8   4   4       37.34       50.68     46.79 o
   9   4   4      784.36      819.13     55.17 o
  10   4   4      468.39      492.31     52.18 o
  11   4   4      477.56      509.36     60.11 o
  12   4   4      895.59     1007.27     64.80 o
 -12   5   4        1.86      -54.46     54.46 o
 -11   5   4       78.42       91.82     54.77 o
 -10   5   4     1190.21     1081.43     59.26 o
  -9   5   4     6692.53     6535.54     77.87 o
  -8   5   4      846.65      854.43     51.28 o
  -7   5   4      613.50      601.30     42.49 o
  -6   5   4     3569.92     3662.89     57.24 o
  -5   5   4     1124.91     1145.74     40.99 o
  -4   5   4      733.49      718.59     34.55 o
  -3   5   4      223.68      211.03      7.63 o
  -2   5   4     1886.19     1859.36     16.25 o
  -1   5   4     2476.00     2454.64     15.24 o
   0   5   4     4159.85     4266.97     39.82 o
   1   5   4     3269.58     3338.46     46.23 o
   2   5   4      348.26      344.11     15.28 o
   3   5   4     1643.55     1666.34     15.02 o
   4   5   4      722.92      742.73     21.53 o
   5   5   4     1134.82     1154.10     45.15 o
   6   5   4     1057.73      960.34     45.27 o
   7   5   4     1422.34     1448.28     52.24 o
   8   5   4     1043.16     1108.89     55.67 o
   9   5   4     1758.52     1748.69     62.44 o
  10   5   4      701.98      675.45     57.87 o
  11   5   4       27.57      -20.17     60.42 o
 -11   6   4     2646.57     2548.70     77.34 o
 -10   6   4     1470.88     1393.69     65.64 o
  -9   6   4       24.74       15.92     53.22 o
  -8   6   4      296.59      259.49     49.07 o
  -7   6   4       10.01       27.75     43.08 o
  -6   6   4     3054.48     3002.74     40.44 o
  -5   6   4     5355.87     5241.38     45.17 o
  -4   6   4     4259.30     4411.52     53.32 o
  -3   6   4     3886.41     3914.04     84.93 o
  -2   6   4     1854.14     1858.73     20.90 o
  -1   6   4      428.73      407.80     15.83 o
   0   6   4      194.65      208.25     15.33 o
   1   6   4     1597.13     1546.20     21.52 o
   2   6   4     1799.31     1738.12     43.48 o
   3   6   4     3655.67     3740.52     41.38 o
   4   6   4     2649.89     2661.72     53.79 o
   5   6   4     2025.28     1988.27     53.37 o
   6   6   4      472.79      481.62     49.26 o
   7   6   4       74.60       47.50     47.14 o
   8   6   4      684.37      649.44     56.24 o
   9   6   4      589.52      641.01     61.78 o
  10   6   4     1522.48     1529.29     69.34 o
  -9   7   4     1780.10     1783.45     67.14 o
  -8   7   4     1734.34     1773.65     43.27 o
  -7   7   4      436.08      447.81     36.06 o
  -6   7   4     1593.62     1522.14     38.36 o
  -5   7   4       96.95       88.88     31.88 o
  -4   7   4       13.96        2.66     30.30 o
  -3   7   4      190.38      196.07     29.06 o
  -2   7   4     1016.93     1020.19     26.86 o
  -1   7   4     2339.71     2382.00     31.12 o
   0   7   4     1614.73     1558.40     53.25 o
   1   7   4      903.36      954.48     30.53 o
   2   7   4     1365.25     1280.70     34.04 o
   3   7   4       17.58       14.24     29.53 o
   4   7   4     1618.93     1580.44     42.86 o
   5   7   4      252.92      263.79     36.33 o
   6   7   4      599.37      551.38     54.22 o
   7   7   4      712.74      805.97     58.35 o
   8   7   4      273.96      304.94     60.87 o
  -8   8   4       65.85       35.09     38.35 o
  -7   8   4       37.95       13.43     37.82 o
  -6   8   4       62.32       85.20     36.83 o
  -5   8   4     1704.35     1650.15     42.16 o
  -4   8   4       17.86       10.90     33.24 o
  -3   8   4      599.26      583.59     52.88 o
  -2   8   4      170.64      200.68     38.06 o
  -1   8   4       32.23       22.84     37.53 o
   0   8   4       35.44       55.67     50.85 o
   1   8   4        4.50       33.04     47.49 o
   2   8   4       82.46      140.21     59.45 o
   3   8   4       49.53       55.70     51.68 o
   4   8   4       12.64       31.53     47.54 o
   5   8   4      326.34      354.24     52.25 o
   6   8   4      251.37      237.79     55.37 o
   7   8   4      135.28       98.54     59.00 o
 -16   1   5      661.96      706.86     59.50 o
 -15   1   5     1048.39     1147.50     58.15 o
 -14   1   5     1059.31     1061.24     48.71 o
 -13   1   5      761.27      773.40     31.16 o
 -12   1   5      202.20      196.27     26.87 o
 -11   1   5     1397.44     1425.98     28.70 o
 -10   1   5     1022.56      925.51     22.96 o
  -9   1   5     1848.15     1767.11     25.69 o
  -8   1   5     1564.32     1477.03     16.02 o
  -7   1   5     3220.56     3162.22     20.67 o
  -6   1   5     4277.72     4544.90     17.37 o
  -5   1   5     1775.31     1917.77     17.30 o
  -4   1   5       75.74       88.70      7.19 o
  -3   1   5        1.26       12.46      6.83 o
  -2   1   5     4340.58     4331.46     30.92 o
  -1   1   5     4035.87     3998.04     37.10 o
   0   1   5    25178.33    24821.78     89.12 o
   1   1   5     2081.20     2026.39     23.57 o
   2   1   5      667.42      651.18      8.14 o
   3   1   5      953.34      895.92      9.03 o
   4   1   5      120.73      123.71      8.53 o
   5   1   5      224.73      210.36      9.56 o
   6   1   5     1819.30     1873.80     35.36 o
   7   1   5     1707.56     1630.01     28.11 o
   8   1   5      452.02      443.77     24.94 o
   9   1   5     1997.96     2003.27     33.96 o
  10   1   5      825.37      838.62     32.07 o
  11   1   5      344.24      387.29     31.87 o
  12   1   5       29.67       33.13     32.57 o
  13   1   5      343.69      357.26     37.67 o
  14   1   5      232.80      245.67     38.21 o
 -15   2   5       40.09       34.95     55.63 o
 -14   2   5      511.58      566.54     55.91 o
 -13   2   5     1102.26     1110.39     57.40 o
 -12   2   5     2165.73     2204.66     33.86 o
 -11   2   5     1907.19     1908.49     29.74 o
 -10   2   5     2421.11     2420.65     28.88 o
  -9   2   5     4773.25     4627.16     99.85 o
  -8   2   5     1813.10     1832.03     21.44 o
  -7   2   5       61.70       56.99      8.92 o
  -6   2   5     1267.72     1202.33     12.95 o
  -5   2   5     3918.12     3762.17     18.42 o
  -4   2   5     8205.45     8124.65     70.43 o
  -3   2   5     9130.97     9296.25     77.34 o
  -2   2   5     6630.75     6465.80     31.97 o
  -1   2   5      936.89      900.47      7.89 o
   0   2   5     1328.86     1483.32     14.00 o
   1   2   5       23.96       42.45      8.02 o
   2   2   5     1763.15     1677.19     11.37 o
   3   2   5     2867.15     2659.81     28.39 o
   4   2   5    11382.30    11130.94     39.12 o
   5   2   5     5176.60     4934.27     32.73 o
   6   2   5     2639.87     2560.46     48.13 o
   7   2   5     1841.13     1800.79     27.81 o
   8   2   5      163.68      168.33     24.04 o
   9   2   5      186.79      175.33     26.66 o
  10   2   5     1149.50     1148.84     32.91 o
  11   2   5      628.49      695.55     33.13 o
  12   2   5     2812.45     2791.90     80.89 o
  13   2   5     2688.93     2620.91     74.01 o
 -14   3   5     1444.80     1453.99     62.09 o
 -13   3   5     2003.04     2163.52     64.12 o
 -12   3   5      433.88      371.88     48.86 o
 -11   3   5     1045.16     1016.67     48.88 o
 -10   3   5     2085.44     1973.14     51.42 o
  -9   3   5     3005.65     2973.38     43.63 o
  -8   3   5     3970.50     3841.26     81.24 o
  -7   3   5     5726.08     5589.17     27.04 o
  -6   3   5     2000.41     1965.29     26.20 o
  -5   3   5     2418.02     2393.59     67.06 o
  -4   3   5      955.56      989.49     30.62 o
  -3   3   5      194.56      205.40      6.39 o
  -2   3   5     5069.11     5212.86     26.74 o
  -1   3   5     5025.06     4908.15     37.49 o
   0   3   5    14191.21    14513.23     70.15 o
   1   3   5     9210.07     9362.92     27.69 o
   2   3   5     3884.98     3626.06     18.12 o
   3   3   5      106.95      152.84      9.48 o
   4   3   5     1363.35     1437.14     17.59 o
   5   3   5      685.89      594.15     17.95 o
   6   3   5     4506.54     4255.94     96.24 o
   7   3   5     3614.38     3482.09    104.94 o
   8   3   5     3826.80     3814.76    147.97 o
   9   3   5     2396.30     2427.69     34.92 o
  10   3   5     5947.07     5832.93     89.27 o
  11   3   5     1344.89     1408.71     62.38 o
  12   3   5       25.57        2.27     52.57 o
 -13   4   5      631.02      569.08     62.61 o
 -12   4   5     2648.79     2627.51     69.71 o
 -11   4   5     2320.79     2406.00     61.13 o
 -10   4   5      320.78      291.45     43.70 o
  -9   4   5     3769.35     3580.63     61.32 o
  -8   4   5      599.36      568.28     41.74 o
  -7   4   5       38.72       45.55     24.46 o
  -6   4   5      746.44      730.09     19.02 o
  -5   4   5     2788.93     2794.05     44.27 o
  -4   4   5     4102.98     4074.58     31.83 o
  -3   4   5     2700.16     2597.98     26.11 o
  -2   4   5     2395.28     2327.55     12.33 o
  -1   4   5       48.98       36.88      8.58 o
   0   4   5       46.16       52.66      9.89 o
   1   4   5       37.30       28.07     22.33 o
   2   4   5     2961.31     2958.01     24.32 o
   3   4   5     2729.57     2654.83     41.52 o
   4   4   5     7043.61     6994.74     71.95 o
   5   4   5     5481.80     5133.96     48.20 o
   6   4   5     3811.21     3692.99     29.81 o
   7   4   5       15.46       11.89     43.70 o
   8   4   5        3.82      -11.72     48.35 o
   9   4   5      709.94      668.18     56.26 o
  10   4   5     1912.60     2024.14     67.68 o
  11   4   5      991.46     1034.29     62.05 o
  12   4   5     2217.55     2215.37     73.16 o
 -12   5   5       55.49       32.21     53.74 o
 -11   5   5      484.34      449.24     58.63 o
 -10   5   5      275.34      233.17     50.63 o
  -9   5   5     1191.41     1293.61     55.55 o
  -8   5   5      226.11      175.59     47.28 o
  -7   5   5      872.27      846.05     44.14 o
  -6   5   5      377.93      348.70     38.92 o
  -5   5   5      235.06      245.30     25.03 o
  -4   5   5     1466.07     1548.97     28.16 o
  -3   5   5        5.01       13.92      8.23 o
  -2   5   5      202.03      201.43      9.46 o
  -1   5   5       24.10       23.10     10.27 o
   0   5   5     1052.48     1025.09     27.20 o
   1   5   5      492.64      496.43     16.45 o
   2   5   5      496.44      479.34     18.48 o
   3   5   5       13.68       39.53     16.55 o
   4   5   5        2.99       11.90     35.35 o
   5   5   5       71.86       56.35     38.38 o
   6   5   5      301.25      334.58     44.72 o
   7   5   5      825.41      814.19     50.83 o
   8   5   5     1390.79     1421.76     60.66 o
   9   5   5       36.52      106.52     57.05 o
  10   5   5     1971.92     2035.04     71.72 o
  11   5   5       11.03       37.97     60.52 o
 -11   6   5       79.76      110.90     61.79 o
 -10   6   5      254.65      242.46     53.95 o
  -9   6   5       28.73       15.77     48.77 o
  -8   6   5      203.55      133.66     50.93 o
  -7   6   5      666.20      669.47     49.30 o
  -6   6   5       19.41       23.93     28.20 o
  -5   6   5      101.88      112.98     27.19 o
  -4   6   5      327.52      362.14     27.83 o
  -3   6   5     3172.35     3190.96     39.87 o
  -2   6   5      404.48      413.06     15.25 o
  -1   6   5       46.78       58.53     14.52 o
   0   6   5      374.24      369.19     20.09 o
   1   6   5       91.41       86.40     16.66 o
   2   6   5       13.64        4.82     16.91 o
   3   6   5      162.63      157.90     29.58 o
   4   6   5       19.01       28.66     40.96 o
   5   6   5       46.98       56.78     43.81 o
   6   6   5       25.14       32.42     48.11 o
   7   6   5       37.48       60.33     49.78 o
   8   6   5        8.45      -10.78     55.79 o
   9   6   5      116.71      113.57     57.52 o
  -9   7   5       51.18       53.80     35.83 o
  -8   7   5      528.93      551.47     38.69 o
  -7   7   5     1080.83     1075.60     39.00 o
  -6   7   5      217.60      240.64     32.51 o
  -5   7   5      330.90      354.59     33.22 o
  -4   7   5      360.78      326.05     30.96 o
  -3   7   5      284.16      282.38     29.74 o
  -2   7   5        7.61        8.78     21.53 o
  -1   7   5      192.56      234.59     24.00 o
   0   7   5     1120.47     1119.16     49.46 o
   1   7   5      168.19      179.33     28.63 o
   2   7   5     1055.59     1005.45     34.56 o
   3   7   5      578.95      543.22     31.97 o
   4   7   5      105.60       81.63     34.41 o
   5   7   5        2.81        4.52     35.92 o
   6   7   5       54.91       22.58     49.58 o
   7   7   5      695.08      827.04     60.48 o
   8   7   5       16.04       14.23     55.78 o
  -8   8   5       39.93        6.26     39.55 o
  -7   8   5      236.76      233.55     38.92 o
  -6   8   5      180.74      182.42     36.64 o
  -5   8   5     1064.52     1185.04     40.46 o
  -4   8   5       73.12      138.18     32.08 o
  -3   8   5     2549.00     2656.79     67.10 o
  -2   8   5     2224.05     2223.94     46.98 o
  -1   8   5       36.00       70.12     57.36 o
   0   8   5      184.60      216.59     54.11 o
   1   8   5       60.91       75.43     48.40 o
   2   8   5      234.40      271.37     60.34 o
   3   8   5      332.71      371.59     58.66 o
   4   8   5     1777.95     1791.95     68.00 o
   5   8   5     1824.85     1764.67     63.34 o
   6   8   5      304.53      347.22     56.28 o
   7   8   5      140.06      132.06     59.56 o
 -15   0   6        8.47       20.74     46.95 o
 -14   0   6       57.38       70.38     43.19 o
 -13   0   6     2181.41     2149.07     52.76 o
 -12   0   6     3544.08     3457.28     53.77 o
 -11   0   6      229.45      245.16     34.52 o
 -10   0   6     3066.00     3045.24     45.79 o
  -9   0   6     9434.62     9575.79     62.16 o
  -8   0   6     1636.55     1536.97     32.25 o
  -7   0   6        6.95       13.39     13.10 o
  -6   0   6     1212.76     1226.38     16.88 o
  -5   0   6     8127.03     8345.24     37.93 o
  -4   0   6     4071.16     4122.70     30.39 o
  -3   0   6    25491.60    25317.54    119.89 o
  -2   0   6    12566.56    12659.45     59.11 o
  -1   0   6    11212.45    10960.20    182.48 o
   0   0   6    23945.15    23054.13    154.22 o
   1   0   6     1255.74     1366.70     12.53 o
   2   0   6       19.79       28.13     12.50 o
   3   0   6    12810.11    12862.80    119.32 o
   4   0   6     2714.26     2503.60     35.34 o
   5   0   6    17649.91    17293.96     79.72 o
   6   0   6    15738.86    15786.67     80.97 o
   7   0   6     3114.60     3055.71     47.01 o
   8   0   6     3225.28     3419.74     52.86 o
   9   0   6       84.71      111.88     38.22 o
  10   0   6      158.63      173.59     40.57 o
  11   0   6     1341.64     1277.25     51.65 o
  12   0   6      910.79      886.40     52.96 o
  13   0   6     2352.14     2468.52     66.75 o
  14   0   6     3051.31     3207.08     74.05 o
 -16   1   6      936.29      967.96     60.38 o
 -15   1   6      970.22      901.22     55.94 o
 -14   1   6     2471.83     2545.05     54.53 o
 -13   1   6     1087.10     1069.08     31.82 o
 -12   1   6     5885.76     5854.54     44.74 o
 -11   1   6      888.47      836.44     36.72 o
 -10   1   6     5280.64     4973.61     55.53 o
  -9   1   6       27.36       22.56     13.32 o
  -8   1   6     3453.41     3344.45     29.86 o
  -7   1   6     9354.42     9428.41     69.54 o
  -6   1   6     6490.52     6572.58     39.19 o
  -5   1   6     3722.96     3584.59     34.87 o
  -4   1   6     9487.02     9689.00     49.82 o
  -3   1   6      868.37      972.01     19.64 o
  -2   1   6       23.53       29.66      3.78 o
  -1   1   6    10966.63    10841.02     69.54 o
   0   1   6    21061.19    20882.48     66.31 o
   1   1   6    28596.84    28025.95    123.75 o
   2   1   6     5086.71     4822.18     35.21 o
   3   1   6     8179.66     8094.23     50.90 o
   4   1   6     3011.28     3096.36     20.64 o
   5   1   6        1.11        4.60     11.18 o
   6   1   6      143.28      150.83     12.80 o
   7   1   6     1694.08     1702.60     28.58 o
   8   1   6     1859.76     1806.92     31.91 o
   9   1   6     5990.79     5850.03     48.03 o
  10   1   6     1303.82     1378.86     35.25 o
  11   1   6      828.95      924.77     36.81 o
  12   1   6      206.08      198.71     35.23 o
  13   1   6        5.97        9.99     35.58 o
  14   1   6       48.55       36.99     38.77 o
 -15   2   6        1.44       27.02     53.51 o
 -14   2   6        6.19      -17.58     49.72 o
 -13   2   6      416.56      389.32     48.65 o
 -12   2   6      974.50      990.60     39.86 o
 -11   2   6       16.80       12.80     22.12 o
 -10   2   6     2675.19     2755.98     50.46 o
  -9   2   6     1920.92     1996.71     25.00 o
  -8   2   6      129.70      126.41     15.67 o
  -7   2   6        6.77       13.60      9.60 o
  -6   2   6      646.57      740.57     11.15 o
  -5   2   6     9468.88    10299.61     74.69 o
  -4   2   6      816.87      856.96     20.04 o
  -3   2   6     1942.07     1852.38     27.30 o
  -2   2   6     6773.70     6844.63     32.51 o
  -1   2   6      777.15      791.49     10.93 o
   0   2   6     2315.26     2377.45     18.23 o
   1   2   6      444.05      450.28      8.79 o
   2   2   6        6.61       15.96      6.68 o
   3   2   6      129.10      126.96      7.66 o
   4   2   6     2377.50     2368.41     21.03 o
   5   2   6     2514.70     2374.14     29.50 o
   6   2   6      647.65      637.07     11.30 o
   7   2   6     1585.32     1625.61     32.92 o
   8   2   6      124.17      130.38      9.50 o
   9   2   6      122.75      112.34     27.91 o
  10   2   6       40.46       55.73     29.36 o
  11   2   6      421.15      409.85     34.07 o
  12   2   6       19.36       22.78     34.38 o
  13   2   6      714.47      751.19     60.30 o
 -14   3   6       87.52       41.63     58.14 o
 -13   3   6       87.05      112.22     55.00 o
 -12   3   6      585.64      483.63     54.07 o
 -11   3   6      123.03      127.39     48.01 o
 -10   3   6      451.16      442.44     41.89 o
  -9   3   6      849.82      809.11     27.74 o
  -8   3   6        1.22        1.12      8.66 o
  -7   3   6       18.06       29.20      7.35 o
  -6   3   6       95.57       89.77      4.51 o
  -5   3   6      110.08       92.44      6.64 o
  -4   3   6      235.45      245.45      7.75 o
  -3   3   6      221.28      247.67      8.29 o
  -2   3   6      325.42      355.36      8.30 o
  -1   3   6       13.92       39.57      6.85 o
   0   3   6      517.72      620.04     10.38 o
   1   3   6      352.03      405.71      9.89 o
   2   3   6        0.01        3.43      9.54 o
   3   3   6       90.65      115.68     10.41 o
   4   3   6       10.30       18.41      9.68 o
   5   3   6      140.65      128.43     17.89 o
   6   3   6      874.17      876.06     43.66 o
   7   3   6      639.35      591.58     24.20 o
   8   3   6       25.04       36.54     24.68 o
   9   3   6      238.01      243.87     27.53 o
  10   3   6      416.68      454.58     30.29 o
  11   3   6      309.51      353.89     58.71 o
  12   3   6      279.82      266.67     61.92 o
 -13   4   6      151.86       99.98     53.24 o
 -12   4   6      656.87      681.99     58.43 o
 -11   4   6     1010.01     1115.42     57.97 o
 -10   4   6      216.36      244.23     49.60 o
  -9   4   6     1621.49     1623.96     53.69 o
  -8   4   6        7.39       10.78     13.70 o
  -7   4   6      595.05      585.78     28.43 o
  -6   4   6       29.17       37.52     17.37 o
  -5   4   6      340.98      304.40     34.23 o
  -4   4   6     1005.50      954.76     22.67 o
  -3   4   6     3784.21     3736.10     25.01 o
  -2   4   6      631.19      575.99     10.97 o
  -1   4   6      614.54      576.90     11.87 o
   0   4   6     1709.24     1774.39     17.87 o
   1   4   6      322.48      398.69     26.10 o
   2   4   6      865.11      863.67     27.43 o
   3   4   6     1342.40     1429.14     15.79 o
   4   4   6     2104.81     2030.99     31.31 o
   5   4   6      549.37      545.87     12.55 o
   6   4   6     1444.95     1509.96     50.67 o
   7   4   6     2046.09     2092.75     54.74 o
   8   4   6       62.69       65.93     49.02 o
   9   4   6     1704.55     1565.60     58.78 o
  10   4   6      104.74       98.25     52.40 o
  11   4   6      200.25      226.37     60.22 o
 -12   5   6      911.71      799.96     64.86 o
 -11   5   6       61.46       66.64     50.46 o
 -10   5   6        3.35      -24.84     52.75 o
  -9   5   6      763.68      778.88     53.61 o
  -8   5   6     2201.26     2306.71     55.21 o
  -7   5   6      379.43      375.24     19.68 o
  -6   5   6     5957.84     5597.30     62.71 o
  -5   5   6     3336.48     3304.71     34.77 o
  -4   5   6       96.97       89.32     22.16 o
  -3   5   6       60.54       58.80      7.11 o
  -2   5   6      552.54      582.92     11.17 o
  -1   5   6     1543.42     1562.74     14.38 o
   0   5   6     5751.63     5762.04     29.48 o
   1   5   6     3657.94     3647.77     61.56 o
   2   5   6     2071.09     2040.77     41.45 o
   3   5   6     2621.25     2625.05     48.60 o
   4   5   6      475.14      500.81     39.38 o
   5   5   6      352.73      331.08     43.55 o
   6   5   6      318.59      348.89     47.27 o
   7   5   6      563.43      632.64     50.72 o
   8   5   6     1534.88     1615.95     61.06 o
   9   5   6     2669.69     2596.98     67.53 o
  10   5   6      851.57      799.05     60.10 o
 -11   6   6     1754.38     1750.64     68.75 o
 -10   6   6     3373.08     3220.99     72.07 o
  -9   6   6     1080.73     1082.96     60.19 o
  -8   6   6     1756.95     1705.04     57.38 o
  -7   6   6      201.32      209.03     30.45 o
  -6   6   6      892.27      889.29     31.19 o
  -5   6   6     1240.30     1311.07     32.05 o
  -4   6   6     5573.36     5481.26     43.57 o
  -3   6   6     3564.42     3604.90     46.33 o
  -2   6   6     1152.23     1159.78     37.99 o
  -1   6   6     2816.97     2824.55     22.48 o
   0   6   6      776.76      772.52     20.06 o
   1   6   6       11.10       22.99     17.29 o
   2   6   6       32.11       38.07     17.90 o
   3   6   6     2196.60     2310.69     59.27 o
   4   6   6     1793.83     1886.79     50.66 o
   5   6   6      979.04     1077.95     51.08 o
   6   6   6     2839.26     2862.66     64.39 o
   7   6   6     2263.01     2397.13     66.60 o
   8   6   6       90.03       65.80     52.66 o
   9   6   6      119.61      140.76     59.47 o
  -9   7   6      170.67      172.64     38.71 o
  -8   7   6     2085.81     2024.51     43.31 o
  -7   7   6      326.64      379.10     35.62 o
  -6   7   6     1154.58     1235.03     37.08 o
  -5   7   6     2379.85     2389.17     40.60 o
  -4   7   6      179.48      212.91     30.60 o
  -3   7   6       38.77       47.13     24.11 o
  -2   7   6       67.80       58.99     23.50 o
  -1   7   6      301.45      286.40     27.00 o
   0   7   6     1540.61     1455.86     54.08 o
   1   7   6     3326.66     3213.96     67.81 o
   2   7   6      346.51      387.47     31.30 o
   3   7   6      647.52      676.89     34.68 o
   4   7   6      796.46      752.63     36.35 o
   5   7   6       49.85       36.88     47.86 o
   6   7   6      105.79       93.79     51.40 o
   7   7   6      191.16      180.09     55.03 o
   8   7   6      299.16      363.69     62.41 o
  -8   8   6      173.64      170.60     40.10 o
  -7   8   6       57.07       30.45     35.33 o
  -6   8   6      185.00      136.52     34.26 o
  -5   8   6      790.13      768.50     38.37 o
  -4   8   6       76.14      110.81     32.28 o
  -3   8   6      300.43      365.60     53.40 o
  -2   8   6      266.83      323.96     38.87 o
  -1   8   6       22.26       26.12     56.79 o
   0   8   6     1103.26     1043.29     58.74 o
   1   8   6       12.76       59.02     53.74 o
   2   8   6      131.20       82.51     57.51 o
   3   8   6       77.46       80.50     61.61 o
   6   8   6      416.63      401.89     58.55 o
 -16   1   7       75.40       89.47     52.92 o
 -15   1   7     1578.28     1698.34     61.23 o
 -14   1   7      442.19      458.78     40.08 o
 -13   1   7     1314.14     1310.51     33.91 o
 -12   1   7     1928.76     1890.09     33.66 o
 -11   1   7       18.53       -1.64     23.12 o
 -10   1   7       15.89       18.17     21.25 o
  -9   1   7      857.04      833.57     17.19 o
  -8   1   7      672.32      666.50     14.42 o
  -7   1   7     2060.97     2163.49     26.53 o
  -6   1   7     3609.23     3797.01     22.59 o
  -5   1   7     2488.38     2528.77     33.83 o
  -4   1   7      282.65      365.82      8.24 o
  -3   1   7     1318.07     1394.45     31.39 o
  -2   1   7       21.64       22.67      5.99 o
  -1   1   7     5415.89     5571.44     61.58 o
   0   1   7     1126.51     1152.98     15.75 o
   1   1   7      631.82      734.39      8.95 o
   2   1   7     4338.58     4253.98     42.49 o
   3   1   7      295.94      278.17     10.20 o
   4   1   7      412.59      386.12     12.90 o
   5   1   7      125.68      120.55     12.74 o
   6   1   7      447.56      415.05     14.64 o
   7   1   7      415.99      418.69     15.94 o
   8   1   7     1649.39     1519.63     31.79 o
   9   1   7      699.00      692.94     18.63 o
  10   1   7      510.72      563.84     32.99 o
  11   1   7     1058.49     1078.45     37.26 o
  12   1   7       50.52       62.81     35.39 o
  13   1   7       68.84       56.32     37.82 o
 -15   2   7      922.30      980.70     59.89 o
 -14   2   7      128.68       60.86     52.41 o
 -13   2   7      129.08      140.57     49.95 o
 -12   2   7       17.69       16.58     23.92 o
 -11   2   7     1969.93     1926.67     29.25 o
 -10   2   7    10223.28    10024.29    198.69 o
  -9   2   7     3394.71     3396.74     28.75 o
  -8   2   7     3736.11     3711.65     20.43 o
  -7   2   7     1151.30     1063.17     13.57 o
  -6   2   7       39.90       40.61      9.75 o
  -5   2   7     1095.64     1297.31     14.76 o
  -4   2   7     8151.45     8636.22     80.10 o
  -3   2   7     3424.38     3273.14     13.75 o
  -2   2   7     2692.97     2644.69     29.45 o
  -1   2   7     4219.31     4050.73     21.45 o
   0   2   7     1308.92     1268.32     19.96 o
   1   2   7     7801.49     8277.14     42.37 o
   2   2   7      385.15      427.81      9.46 o
   3   2   7      622.30      646.27     13.17 o
   4   2   7     2456.52     2234.62     24.00 o
   5   2   7     1833.07     1780.78     35.37 o
   6   2   7     4186.81     4249.04     35.92 o
   7   2   7     6293.25     6186.28     43.82 o
   8   2   7      262.80      260.38     26.55 o
   9   2   7     1047.38     1043.22     45.01 o
  10   2   7      134.59      118.46     29.61 o
  11   2   7      748.63      734.99     34.57 o
  12   2   7     1069.97     1063.60     38.67 o
  13   2   7     2625.83     2784.32     77.00 o
 -14   3   7     1048.31     1060.94     62.91 o
 -13   3   7     6737.95     6452.25     85.31 o
 -12   3   7     2058.93     1957.11     58.13 o
 -11   3   7      254.47      226.97     47.35 o
 -10   3   7     1937.00     1948.23     53.36 o
  -9   3   7     1468.06     1462.37     22.33 o
  -8   3   7      551.40      555.68     11.35 o
  -7   3   7     3658.20     3478.79     61.48 o
  -6   3   7     7413.52     7231.37     59.59 o
  -5   3   7     8259.74     8151.22     94.44 o
  -4   3   7     3706.29     3720.91     33.51 o
  -3   3   7     6976.83     7109.41     41.43 o
  -2   3   7        5.03       22.56      8.12 o
  -1   3   7       30.05       23.97      8.29 o
   0   3   7     3531.07     3550.30     29.75 o
   1   3   7     1618.46     1495.90     20.09 o
   2   3   7     3137.18     2916.55     42.80 o
   3   3   7     7921.46     7757.40     64.86 o
   4   3   7     1888.00     1810.35     16.39 o
   5   3   7      180.73      181.43     37.75 o
   6   3   7       34.09       23.45     35.47 o
   7   3   7       16.74       18.05     37.77 o
   8   3   7     2939.32     2841.56     79.39 o
   9   3   7     1351.80     1328.56     32.19 o
  10   3   7     5162.12     5251.79     60.31 o
  11   3   7     1670.72     1571.18     62.30 o
  12   3   7      416.61      460.18     58.38 o
 -13   4   7       86.57       16.98     53.26 o
 -12   4   7      208.43      177.66     50.22 o
 -11   4   7     1950.79     1922.13     57.76 o
 -10   4   7     4411.70     4396.31     68.43 o
  -9   4   7     5976.26     5744.64     72.33 o
  -8   4   7      983.91      958.84     26.70 o
  -7   4   7     1560.58     1590.51     29.59 o
  -6   4   7      562.57      527.82     20.08 o
  -5   4   7      137.20      152.04     30.79 o
  -4   4   7     2712.32     2740.18     27.41 o
  -3   4   7     3812.22     3794.83     37.08 o
  -2   4   7     1473.15     1427.31     12.20 o
  -1   4   7     6113.87     5829.41     35.39 o
   0   4   7     1087.37     1081.04     26.51 o
   1   4   7     4247.85     4360.31     45.29 o
   2   4   7       30.15       25.73     11.63 o
   3   4   7      359.52      364.48     13.55 o
   4   4   7      323.53      308.16     13.03 o
   5   4   7     3549.61     3579.07     55.15 o
   6   4   7     1277.88     1402.60     50.44 o
   7   4   7      366.94      373.72     45.77 o
   8   4   7      684.99      652.22     51.94 o
   9   4   7       83.22       93.40     47.85 o
  10   4   7       62.98       45.90     56.06 o
  11   4   7      416.67      418.50     61.71 o
 -12   5   7       75.43       81.77     60.50 o
 -11   5   7      103.65      106.39     54.20 o
 -10   5   7      569.75      511.93     50.59 o
  -9   5   7       88.29       58.01     44.47 o
  -8   5   7       74.96       35.18     43.35 o
  -7   5   7      405.29      363.56     20.98 o
  -6   5   7      443.96      450.14     30.53 o
  -5   5   7     3194.34     3214.70     34.69 o
  -4   5   7     2012.25     2060.68     38.91 o
  -3   5   7     1763.48     1797.37     12.35 o
  -2   5   7     1035.56     1047.82     12.61 o
  -1   5   7        5.07       17.89     11.84 o
   0   5   7      201.00      199.99     16.87 o
   1   5   7       69.07       94.72     23.85 o
   2   5   7     1456.94     1435.08     40.82 o
   3   5   7     1488.55     1499.11     43.97 o
   4   5   7        7.50       10.31     37.38 o
   5   5   7      288.93      290.39     44.23 o
   6   5   7      149.93      117.16     47.27 o
   7   5   7        4.26       -6.85     50.20 o
   8   5   7      764.67      732.63     54.19 o
   9   5   7       10.31       44.42     57.88 o
  10   5   7      136.32      213.64     63.93 o
 -11   6   7      161.13      114.83     55.73 o
 -10   6   7       47.33      117.20     58.01 o
  -9   6   7       69.22      102.17     49.16 o
  -8   6   7       44.76       59.72     32.47 o
  -7   6   7      603.19      582.61     30.94 o
  -6   6   7      172.17      174.29     28.24 o
  -5   6   7       24.69       21.73     25.91 o
  -4   6   7      284.52      319.94     27.05 o
  -3   6   7       12.27       22.35     21.18 o
  -2   6   7       31.72       46.60     20.06 o
  -1   6   7      543.61      553.85     19.74 o
   0   6   7       49.94       60.12     18.34 o
   1   6   7      225.37      203.90     18.36 o
   2   6   7       52.23       62.23     18.59 o
   3   6   7      112.91       84.45     39.90 o
   4   6   7        3.82       -0.58     42.29 o
   5   6   7      233.27      232.06     47.36 o
   6   6   7       14.02       28.30     47.34 o
   7   6   7      149.16      159.07     52.95 o
   8   6   7        9.06      -15.33     57.82 o
   9   6   7        0.25      -27.39     57.61 o
 -10   7   7       22.34      -10.20     49.32 o
  -9   7   7        2.51      -36.05     36.05 o
  -8   7   7        2.87       28.02     33.88 o
  -7   7   7      503.63      506.34     35.29 o
  -6   7   7       16.54        3.29     30.51 o
  -5   7   7     1357.89     1344.28     36.34 o
  -4   7   7      605.57      626.40     31.26 o
  -3   7   7       72.12       80.37     24.48 o
  -2   7   7       76.63      111.52     24.31 o
  -1   7   7      356.98      353.17     29.95 o
   0   7   7      136.17      154.61     43.27 o
   1   7   7      829.72      802.10     52.50 o
   2   7   7     1421.76     1333.27    127.75 o
   3   7   7      387.16      401.50     35.31 o
   4   7   7      858.04      826.87     38.55 o
   5   7   7      115.28      135.32     50.44 o
   6   7   7      107.81      113.07     54.11 o
   7   7   7      102.55       64.59     57.82 o
   8   7   7       38.33       19.12     58.81 o
  -8   8   7      760.95      775.66     53.05 o
  -7   8   7      920.19      916.82     39.37 o
  -6   8   7        1.22       10.42     33.99 o
  -5   8   7      104.77       58.80     34.34 o
  -4   8   7      276.47      313.36     33.34 o
  -3   8   7     1073.19     1145.76     56.29 o
  -2   8   7     1536.57     1547.19     64.74 o
  -1   8   7      822.44      829.70     59.44 o
   0   8   7     1082.60     1131.31     55.25 o
   1   8   7      195.54      163.32     59.88 o
   2   8   7       14.84        9.37     47.66 o
   6   8   7      242.67      332.23     58.91 o
 -15   0   8     2994.87     3057.97     63.06 o
 -14   0   8     1824.26     1788.11     54.11 o
 -13   0   8     1226.86     1171.80     47.15 o
 -12   0   8        1.53       -9.64     36.08 o
 -11   0   8       30.98       62.69     33.60 o
 -10   0   8     1289.35     1305.02     36.75 o
  -9   0   8     7242.10     7109.31     56.04 o
  -8   0   8     5445.14     5436.26     46.89 o
  -7   0   8     2719.65     2538.05     33.95 o
  -6   0   8    15219.05    16358.89     58.51 o
  -5   0   8     2075.67     2404.62     33.02 o
  -4   0   8     1674.02     1709.67     25.36 o
  -3   0   8      116.32      189.75     31.13 o
  -2   0   8    14381.39    14279.02    109.88 o
  -1   0   8     3059.92     3044.69     40.72 o
   0   0   8    21019.76    20135.05    255.68 o
   1   0   8     4133.64     4166.09     40.85 o
   2   0   8     3459.78     3867.17     30.58 o
   3   0   8      118.06      176.85     23.97 o
   4   0   8       37.92       35.56     27.63 o
   5   0   8    13327.78    13463.19     78.25 o
   6   0   8    11121.47    11156.55     76.28 o
   7   0   8     2532.97     2513.30     49.85 o
   8   0   8     2347.12     2432.63     51.85 o
   9   0   8     1258.31     1249.74     50.38 o
  10   0   8      683.56      708.56     50.09 o
  11   0   8        0.08       19.51     47.79 o
  12   0   8      189.86      225.34     51.32 o
  13   0   8      784.73      678.35     58.84 o
  14   0   8     2755.21     2872.61     76.23 o
 -16   1   8      102.92      160.35     55.09 o
 -15   1   8      423.57      405.73     53.10 o
 -14   1   8     2082.80     2072.08     39.10 o
 -13   1   8      625.05      663.43     30.66 o
 -12   1   8     1260.20     1268.97     30.50 o
 -11   1   8     7471.03     7441.11    140.59 o
 -10   1   8       66.83       62.58     21.44 o
  -9   1   8     2012.83     2050.41     61.63 o
  -8   1   8      147.11      158.07     13.05 o
  -7   1   8     2833.35     2903.38     18.69 o
  -6   1   8     3266.82     3255.11     33.78 o
  -5   1   8       84.59      145.81     12.74 o
  -4   1   8     7572.59     7657.33     99.73 o
  -3   1   8     6779.17     6908.59     36.08 o
  -2   1   8      547.67      581.25      8.48 o
  -1   1   8     2076.80     2205.71     13.83 o
   0   1   8     2321.04     2302.92     16.31 o
   1   1   8     4160.31     4106.28     26.76 o
   2   1   8     4213.00     4074.37     40.74 o
   3   1   8     3264.20     3061.84     22.63 o
   4   1   8     3478.72     3388.94     27.18 o
   5   1   8      483.27      499.32     15.66 o
   6   1   8     1515.61     1508.00     32.03 o
   7   1   8     1311.25     1268.94     22.34 o
   8   1   8      184.31      186.45     16.98 o
   9   1   8     1794.77     1803.32     37.66 o
  10   1   8     3096.07     3053.33     43.56 o
  11   1   8     2530.21     2670.05     63.36 o
  12   1   8     1190.00     1320.99     42.93 o
  13   1   8      268.14      275.27     40.78 o
 -15   2   8      533.54      553.52     59.29 o
 -14   2   8      412.96      419.71     54.60 o
 -13   2   8       97.65       98.87     46.58 o
 -12   2   8       10.43        8.60     24.10 o
 -11   2   8      264.79      263.09     23.70 o
 -10   2   8     1329.77     1342.26     25.52 o
  -9   2   8       51.12       57.49     17.58 o
  -8   2   8     1034.72     1018.02     16.46 o
  -7   2   8     1109.46     1071.65     15.65 o
  -6   2   8      411.25      437.47     11.90 o
  -5   2   8     1483.39     1733.41     42.08 o
  -4   2   8      360.99      378.17     10.13 o
  -3   2   8      404.13      493.34      8.34 o
  -2   2   8     2001.18     2060.39     15.46 o
  -1   2   8      219.85      225.11      7.15 o
   0   2   8     3684.48     3791.57     21.86 o
   1   2   8       98.48      128.94      8.64 o
   2   2   8      306.50      263.15      9.79 o
   3   2   8        0.55       22.43     13.84 o
   4   2   8       77.30       73.34     14.12 o
   5   2   8      436.12      397.27     13.77 o
   6   2   8     5502.33     5432.02     81.37 o
   7   2   8      460.25      451.78     14.48 o
   8   2   8       92.34       78.80     27.81 o
   9   2   8     1462.49     1455.54     34.33 o
  10   2   8       39.60       34.15     31.92 o
  11   2   8        3.58       17.07     34.02 o
  12   2   8       38.18       35.91     36.19 o
 -14   3   8        0.71        2.05     52.43 o
 -13   3   8      356.16      349.58     51.08 o
 -12   3   8      348.31      391.96     53.80 o
 -11   3   8      231.28      218.34     43.09 o
 -10   3   8       14.34        5.10     44.18 o
  -9   3   8       83.77       59.95     11.83 o
  -8   3   8      350.45      345.87     11.63 o
  -7   3   8       16.92       29.31     12.55 o
  -6   3   8      107.26      113.80      7.42 o
  -5   3   8     1333.11     1449.14     14.17 o
  -4   3   8      138.34      158.17     10.27 o
  -3   3   8      184.88      202.62     10.09 o
  -2   3   8        4.73       10.08      8.39 o
  -1   3   8      130.17      129.60      9.29 o
   0   3   8      512.47      558.24     12.48 o
   1   3   8       42.96       52.08     14.14 o
   2   3   8     2324.72     2568.17     23.37 o
   3   3   8       22.99       37.92     14.55 o
   4   3   8      125.45      137.84     14.47 o
   5   3   8      337.15      339.06     37.49 o
   6   3   8      143.29      173.91     41.19 o
   7   3   8        0.49      -12.65     40.27 o
   8   3   8      381.93      353.21     28.55 o
   9   3   8       51.23       78.37     28.62 o
  10   3   8      303.20      319.01     33.21 o
  11   3   8      848.55      886.58     64.62 o
  12   3   8        0.10       19.63     62.69 o
 -13   4   8        3.83      -19.11     58.09 o
 -12   4   8      255.28      218.44     56.46 o
 -11   4   8       72.82       92.05     52.94 o
 -10   4   8      236.67      270.17     48.30 o
  -9   4   8      955.29      866.91     44.93 o
  -8   4   8     2494.73     2417.10     79.66 o
  -7   4   8      335.85      338.06     19.78 o
  -6   4   8      192.43      197.44     19.02 o
  -5   4   8      372.94      350.09     13.81 o
  -4   4   8      147.40      188.82     10.28 o
  -3   4   8     2330.90     2372.15     21.36 o
  -2   4   8      270.18      267.23     10.78 o
  -1   4   8     2017.21     2070.87     18.81 o
   0   4   8     1280.67     1314.29     24.42 o
   1   4   8      312.59      331.24     29.93 o
   2   4   8      668.11      708.35     34.51 o
   3   4   8        9.25       26.16     15.33 o
   4   4   8     1186.00     1188.00     20.38 o
   5   4   8       37.50       34.00     38.69 o
   6   4   8     1091.75     1101.67     49.22 o
   7   4   8      699.63      629.44     49.60 o
   8   4   8       99.06      109.46     46.87 o
   9   4   8      102.28      146.73     56.72 o
  10   4   8       10.44       15.28     56.54 o
  11   4   8      375.03      351.46     60.49 o
 -12   5   8      604.80      638.43     62.17 o
 -11   5   8     1001.76     1006.91     63.01 o
 -10   5   8     1378.43     1404.07     61.11 o
  -9   5   8      496.79      467.79     51.35 o
  -8   5   8      141.10      154.52     45.73 o
  -7   5   8      205.72      195.52     22.16 o
  -6   5   8     2745.31     2718.63     34.15 o
  -5   5   8     1720.36     1744.72     29.44 o
  -4   5   8     2694.40     2764.17     27.34 o
  -3   5   8     4554.85     4460.13     48.39 o
  -2   5   8      688.15      689.52     12.46 o
  -1   5   8       93.45       91.86     16.51 o
   0   5   8       70.39       87.57     21.86 o
   1   5   8     1933.25     2017.12     31.70 o
   2   5   8     2499.03     2527.66     46.33 o
   3   5   8     1146.42     1225.30     42.07 o
   4   5   8     4087.17     4190.33     61.99 o
   5   5   8      857.23      892.35     48.53 o
   6   5   8      447.67      462.85     50.97 o
   7   5   8       19.45      -20.26     51.97 o
   8   5   8      592.85      645.43     58.77 o
   9   5   8     1547.01     1528.01     65.62 o
  10   5   8      562.08      609.26     60.00 o
 -11   6   8     2037.78     1944.50     67.87 o
 -10   6   8      535.14      564.40     60.39 o
  -9   6   8     1343.62     1384.21     58.87 o
  -8   6   8     6205.05     6134.78    133.74 o
  -7   6   8       97.92       91.34     29.68 o
  -6   6   8      366.81      387.06     33.33 o
  -5   6   8       17.18       18.75     26.41 o
  -4   6   8      186.19      187.29     26.19 o
  -3   6   8       48.80       50.59     21.23 o
  -2   6   8     3335.92     3375.01     48.14 o
  -1   6   8     1573.70     1612.87     38.36 o
   0   6   8     2073.23     2085.08     28.27 o
   1   6   8      923.05      962.40     22.73 o
   2   6   8     1134.70     1077.48     27.36 o
   3   6   8      212.72      150.43     39.42 o
   4   6   8     1083.79     1049.36     49.48 o
   5   6   8      601.85      601.51     50.14 o
   6   6   8     2782.05     2807.73     66.09 o
   7   6   8     1701.79     1754.41     63.01 o
   8   6   8      830.17      804.98     59.82 o
  -9   7   8        2.37      -27.73     34.49 o
  -8   7   8      146.32      132.87     32.94 o
  -7   7   8      396.54      430.83     34.65 o
  -6   7   8      266.08      299.62     31.94 o
  -5   7   8      916.16      990.53     43.83 o
  -4   7   8     2709.38     2762.27     39.64 o
  -3   7   8      719.81      729.93     27.53 o
  -2   7   8       76.40      107.97     29.89 o
  -1   7   8       32.99       41.00     28.67 o
   0   7   8       13.13        3.12     44.38 o
   1   7   8     1555.24     1337.41     53.33 o
   2   7   8     1365.36     1383.91     41.10 o
   3   7   8      488.31      609.29     43.92 o
   4   7   8     1774.34     1914.01     44.24 o
   5   7   8     1195.34     1277.90     57.26 o
   6   7   8      399.51      429.15     55.71 o
   7   7   8        2.75      -14.41     55.08 o
  -7   8   8      498.89      510.62     37.87 o
  -6   8   8        5.62        7.50     33.72 o
  -5   8   8       16.74       19.15     34.54 o
  -4   8   8       40.42       53.37     31.72 o
  -3   8   8       14.83       32.40     32.82 o
  -2   8   8      373.70      347.11     52.53 o
  -1   8   8      235.47      275.66     48.00 o
   0   8   8      763.22      767.66     60.37 o
   1   8   8       20.62       39.59     59.78 o
   2   8   8      321.05      283.52     60.20 o
   6   8   8      145.42      129.53     58.55 o
 -16   1   9        5.60        7.19     52.90 o
 -15   1   9      151.60      152.28     51.51 o
 -14   1   9        4.78        3.59     30.50 o
 -13   1   9      536.09      524.47     29.41 o
 -12   1   9     2433.37     2396.37     34.74 o
 -11   1   9       37.85       33.62     23.55 o
 -10   1   9      482.63      474.30     23.20 o
  -9   1   9       15.09       27.00     19.10 o
  -8   1   9      277.80      260.67     14.72 o
  -7   1   9        3.45       15.00     12.94 o
  -6   1   9     1022.20     1019.10     15.67 o
  -5   1   9      101.88       71.66      9.26 o
  -4   1   9     1346.71     1286.61     11.57 o
  -3   1   9     4344.36     4284.78     35.96 o
  -2   1   9      472.58      462.01      9.28 o
  -1   1   9      916.90      964.41     12.50 o
   0   1   9     2954.59     3053.20     26.72 o
   1   1   9      744.67      778.26     14.55 o
   2   1   9       31.09       40.91     17.21 o
   3   1   9      780.68      796.86     15.87 o
   4   1   9     1965.16     1888.34     21.60 o
   5   1   9      822.16      814.28     17.45 o
   6   1   9      983.21      984.96     28.31 o
   7   1   9     2192.19     2184.91     35.23 o
   8   1   9      674.97      662.96     25.67 o
   9   1   9        8.08       -1.18     31.48 o
  10   1   9      247.95      267.53     34.46 o
  11   1   9      627.28      645.48     37.74 o
  12   1   9       10.91       25.74     37.07 o
  13   1   9      462.08      497.59     41.72 o
 -15   2   9     2124.59     2227.76     69.85 o
 -14   2   9     1571.09     1580.93     59.95 o
 -13   2   9      954.72      970.05     54.46 o
 -12   2   9      280.80      301.03     25.67 o
 -11   2   9      521.40      527.87     24.67 o
 -10   2   9      246.90      219.71     21.91 o
  -9   2   9     5239.89     5097.84     58.31 o
  -8   2   9     2836.66     2766.28     25.49 o
  -7   2   9     5390.37     5398.88     27.73 o
  -6   2   9     2746.56     2606.58     28.40 o
  -5   2   9     1305.22     1317.88     15.84 o
  -4   2   9      556.51      560.49      9.88 o
  -3   2   9     1225.11     1208.37     10.13 o
  -2   2   9      237.73      223.31     13.56 o
  -1   2   9     6910.44     6763.81     61.10 o
   0   2   9     9180.87     9347.71     32.34 o
   1   2   9    13108.03    13183.03     45.46 o
   2   2   9     9867.25    10149.33     69.75 o
   3   2   9       10.99       15.01     14.54 o
   4   2   9      254.96      261.60     16.96 o
   5   2   9      499.05      476.76     19.37 o
   6   2   9     4091.42     4063.04     39.01 o
   7   2   9     1047.10      960.17     45.46 o
   8   2   9     3578.89     3496.68     74.45 o
   9   2   9     1005.79     1051.74     34.69 o
  10   2   9      596.50      611.27     35.71 o
  11   2   9      325.88      310.49     34.78 o
  12   2   9       58.64       56.23     36.31 o
 -14   3   9      818.67      840.53     58.36 o
 -13   3   9      840.47      906.51     60.25 o
 -12   3   9     6495.25     6158.08     78.43 o
 -11   3   9     1437.08     1432.06     55.46 o
 -10   3   9     1212.15     1203.23     47.43 o
  -9   3   9     1043.37     1033.35     15.46 o
  -8   3   9      372.98      382.56     12.66 o
  -7   3   9      668.78      668.77     10.40 o
  -6   3   9      707.59      712.33     13.53 o
  -5   3   9     9004.77     8870.65     59.73 o
  -4   3   9    14319.73    14295.30    111.67 o
  -3   3   9     3009.84     2864.13     28.68 o
  -2   3   9     4533.94     4533.44     22.24 o
  -1   3   9     6448.32     6511.52     22.26 o
   0   3   9      314.32      326.82     15.14 o
   1   3   9     1673.12     1656.30     35.27 o
   2   3   9      552.87      471.91     17.23 o
   3   3   9     9050.17     8845.20     98.31 o
   4   3   9     2230.15     2244.88     47.82 o
   5   3   9     6881.34     6717.70     68.49 o
   6   3   9     2060.58     2157.03     55.00 o
   7   3   9     3703.12     3649.01     62.31 o
   8   3   9      116.75      108.32     45.96 o
   9   3   9     1646.55     1658.66     59.82 o
  10   3   9      584.58      600.58     33.76 o
  11   3   9      933.82     1012.97     64.34 o
 -13   4   9      281.01      340.18     61.14 o
 -12   4   9      169.44      169.29     56.13 o
 -11   4   9       27.98       -1.54     48.14 o
 -10   4   9      619.00      554.28     47.85 o
  -9   4   9     5039.02     5048.69     69.39 o
  -8   4   9     1119.75     1161.32     28.03 o
  -7   4   9     5340.70     5415.67     37.77 o
  -6   4   9      858.13      791.56     27.85 o
  -5   4   9       18.98       19.85      9.13 o
  -4   4   9      268.91      286.52     11.01 o
  -3   4   9     1953.44     1994.20     16.17 o
  -2   4   9      365.87      342.82     13.39 o
  -1   4   9     5901.91     5996.69    131.24 o
   0   4   9     3194.63     3172.64     31.34 o
   1   4   9     5242.27     5342.28     52.97 o
   2   4   9     2762.38     2931.85     46.71 o
   3   4   9     1340.71     1301.15     22.65 o
   4   4   9       32.33       30.57     16.13 o
   5   4   9     1521.61     1540.84     50.66 o
   6   4   9       24.62       27.44     43.50 o
   7   4   9      373.09      419.52     51.43 o
   8   4   9     2438.59     2452.48     65.21 o
   9   4   9     1311.42     1334.93     60.52 o
  10   4   9      653.92      686.05     62.31 o
 -12   5   9     1910.78     1897.51     68.58 o
 -11   5   9      122.38       90.96     55.62 o
 -10   5   9      130.32      171.72     53.46 o
  -9   5   9      485.48      466.96     50.27 o
  -8   5   9      289.08      252.74     43.57 o
  -7   5   9      182.98      166.82     18.48 o
  -6   5   9       96.56       97.99     18.76 o
  -5   5   9     5348.04     5349.04    168.80 o
  -4   5   9     2873.96     2884.47     27.72 o
  -3   5   9     1250.00     1220.70     21.37 o
  -2   5   9       35.05       42.34     12.33 o
  -1   5   9      656.44      662.91     18.88 o
   0   5   9       38.74       27.21     21.53 o
   1   5   9     2503.37     2556.46     50.76 o
   2   5   9       78.08       73.67     34.13 o
   3   5   9      688.80      690.01     42.21 o
   4   5   9      757.14      841.30     46.78 o
   5   5   9      587.33      668.66     48.58 o
   6   5   9     1015.73      965.05     53.48 o
   7   5   9      991.33      997.79     54.40 o
   8   5   9      126.13      102.47     54.98 o
   9   5   9      255.96      259.92     60.95 o
 -10   6   9        5.10        2.87     56.36 o
  -9   6   9        9.76        5.27     31.89 o
  -8   6   9      769.99      720.88     32.47 o
  -7   6   9        0.60        0.94     27.43 o
  -6   6   9      249.49      252.96     28.65 o
  -5   6   9      339.09      356.49     27.95 o
  -4   6   9       62.13       70.03     22.54 o
  -3   6   9      393.94      378.65     22.39 o
  -2   6   9       47.01       61.50     26.14 o
  -1   6   9      607.16      573.75     21.19 o
   0   6   9      108.46      141.14     19.50 o
   1   6   9        2.20       16.34     19.80 o
   2   6   9      363.13      355.54     42.12 o
   3   6   9        1.79       25.70     41.45 o
   4   6   9       80.57       60.12     44.66 o
   5   6   9        0.99       11.72     46.58 o
   6   6   9       48.31       70.05     52.45 o
   7   6   9      236.37      313.54     58.34 o
   8   6   9      169.16      200.13     60.96 o
  -9   7   9      344.93      432.88     59.44 o
  -8   7   9      101.50       80.75     33.45 o
  -7   7   9      106.35      104.20     31.57 o
  -6   7   9      644.64      624.03     34.06 o
  -5   7   9      598.16      631.07     33.27 o
  -4   7   9      339.58      341.11     30.09 o
  -3   7   9      497.23      526.94     26.79 o
  -2   7   9      456.36      497.75     31.14 o
  -1   7   9      100.00      110.75     30.23 o
   0   7   9        6.53       19.76     51.55 o
   1   7   9       51.31       68.59     53.86 o
   2   7   9      362.66      350.42     34.96 o
   3   7   9      958.18      998.34     39.34 o
   4   7   9       30.55       81.70     36.20 o
   5   7   9      798.09      874.10     57.63 o
   6   7   9       32.41       49.98     54.64 o
   7   7   9      196.95      142.41     59.69 o
  -7   8   9     1964.91     2019.32     67.91 o
  -6   8   9      429.33      452.89     36.80 o
  -5   8   9      151.87      196.64     34.67 o
  -4   8   9        0.38       19.71     32.84 o
  -3   8   9      176.69      182.94     54.04 o
  -2   8   9      355.87      335.96     55.08 o
  -1   8   9      711.86      777.84     61.62 o
   0   8   9      771.33      905.54     66.01 o
   1   8   9      928.06      900.27     54.26 o
 -15   0  10     3643.43     3664.05     65.64 o
 -14   0  10     5544.73     5439.71     70.00 o
 -13   0  10     2772.00     2738.01     55.60 o
 -12   0  10     1239.49     1257.32     43.85 o
 -11   0  10     7663.99     7552.90     65.30 o
 -10   0  10     7555.28     7320.80     62.42 o
  -9   0  10     8681.29     8623.29     62.04 o
  -8   0  10     4138.43     4338.18     45.16 o
  -7   0  10     7957.46     7544.68     55.98 o
  -6   0  10     9162.60     9470.23     59.01 o
  -5   0  10    15732.78    16169.48    163.95 o
  -4   0  10      360.38      312.76     22.73 o
  -3   0  10     1408.44     1419.34     30.24 o
  -2   0  10     2666.50     2622.21     49.22 o
  -1   0  10      246.26      324.84     12.70 o
   0   0  10     9224.96     8899.37     55.18 o
   1   0  10    21378.63    21703.21     59.28 o
   2   0  10      954.49      813.36     25.13 o
   3   0  10     5019.88     4880.02     34.10 o
   4   0  10       29.97       24.38     29.89 o
   5   0  10      391.31      428.64     36.87 o
   6   0  10      618.50      656.38     41.40 o
   7   0  10     4189.52     3924.52     59.39 o
   8   0  10     1205.88     1199.15     48.57 o
   9   0  10     2464.70     2609.71     60.71 o
  10   0  10     4546.50     4745.86     74.86 o
  11   0  10      183.22      217.38     52.41 o
  12   0  10       51.58       55.34     56.64 o
  13   0  10      585.15      625.29     62.16 o
 -16   1  10     1129.86     1034.36     60.88 o
 -15   1  10        9.89       24.82     49.48 o
 -14   1  10      275.37      263.49     31.27 o
 -13   1  10     1617.51     1586.79     34.66 o
 -12   1  10     1244.78     1212.90     30.81 o
 -11   1  10     5026.32     5123.66     45.15 o
 -10   1  10     3940.60     3940.66     34.76 o
  -9   1  10     5009.68     5133.84     80.47 o
  -8   1  10     2346.58     2365.42     43.00 o
  -7   1  10     1269.70     1320.27     17.66 o
  -6   1  10      254.97      235.82     12.92 o
  -5   1  10     4670.95     4883.02     39.11 o
  -4   1  10     4801.49     4781.96     31.50 o
  -3   1  10     6495.70     6374.06     26.26 o
  -2   1  10    11109.56    11014.37     63.63 o
  -1   1  10     1991.29     1831.32     22.45 o
   0   1  10     1770.33     2189.35     23.39 o
   1   1  10    11949.02    12525.29     45.58 o
   2   1  10       18.00       27.86     16.66 o
   3   1  10     1725.43     1633.08     19.81 o
   4   1  10     1926.51     1865.20     21.48 o
   5   1  10     1393.70     1354.89     20.73 o
   6   1  10     8068.75     7979.38     60.54 o
   7   1  10      327.98      331.84     19.31 o
   8   1  10        3.95        4.80     18.25 o
   9   1  10      228.55      242.03     42.08 o
  10   1  10      428.18      401.87     35.76 o
  11   1  10      785.77      809.62     41.08 o
  12   1  10     2399.34     2569.89     50.28 o
  13   1  10      517.55      506.00     59.70 o
 -15   2  10      910.13      943.36     59.95 o
 -14   2  10      385.23      436.75     54.88 o
 -13   2  10      250.64      263.79     47.79 o
 -12   2  10      491.79      514.79     25.88 o
 -11   2  10      240.47      243.78     22.52 o
 -10   2  10      209.96      236.53     21.71 o
  -9   2  10     1346.32     1348.73     18.59 o
  -8   2  10     1562.22     1614.15     27.06 o
  -7   2  10       37.84       40.15     12.98 o
  -6   2  10     1434.93     1447.76     25.77 o
  -5   2  10     5548.99     5781.22     30.46 o
  -4   2  10       66.00       69.98      7.70 o
  -3   2  10     2867.40     3007.82     36.27 o
  -2   2  10      265.18      261.99      8.23 o
  -1   2  10      223.08      264.50     11.31 o
   0   2  10       42.80       47.84     16.51 o
   1   2  10     8689.26     8897.37     87.58 o
   2   2  10     1732.30     1721.07     17.98 o
   3   2  10      228.44      260.96     19.96 o
   4   2  10      615.65      606.45     19.26 o
   5   2  10        1.02        1.11     15.24 o
   6   2  10      219.47      207.92     16.28 o
   7   2  10       13.94       16.09     15.57 o
   8   2  10     1153.78     1143.86     36.07 o
   9   2  10      359.78      374.88     34.29 o
  10   2  10      706.95      711.83     37.25 o
  11   2  10      169.51      178.60     37.19 o
  12   2  10       21.67       54.97     58.68 o
 -14   3  10       78.42       93.71     55.03 o
 -13   3  10      253.91      211.98     54.61 o
 -12   3  10      187.57      242.74     50.13 o
 -11   3  10       52.53       71.26     41.87 o
 -10   3  10        2.24       11.99     19.16 o
  -9   3  10      191.86      202.51     13.50 o
  -8   3  10      159.08      177.61     13.24 o
  -7   3  10      213.61      240.46     10.31 o
  -6   3  10      158.17      156.17     12.46 o
  -5   3  10       71.46       94.51     10.19 o
  -4   3  10      250.07      284.15     10.36 o
  -3   3  10        0.24       25.32     14.10 o
  -2   3  10       13.02       25.04     12.42 o
  -1   3  10        3.48        3.73     11.26 o
   0   3  10        1.91        8.75     14.07 o
   1   3  10      187.15      203.83     29.41 o
   2   3  10        2.26        8.59     31.38 o
   3   3  10      102.52      121.07     17.16 o
   4   3  10       23.92       24.02     39.34 o
   5   3  10      356.85      361.24     41.21 o
   6   3  10     1026.76     1111.77     51.28 o
   7   3  10     1139.82     1072.40     49.96 o
   8   3  10     2540.82     2424.83     62.31 o
   9   3  10      394.45      400.76     52.15 o
  10   3  10       10.40       23.96     59.85 o
  11   3  10      193.10      257.86     60.31 o
 -13   4  10     1047.43     1025.27     65.54 o
 -12   4  10      488.23      479.08     56.32 o
 -11   4  10       88.87       58.62     46.35 o
 -10   4  10      542.93      508.19     51.55 o
  -9   4  10        5.49       25.66     40.48 o
  -8   4  10     2933.25     2845.23     31.84 o
  -7   4  10     1645.36     1682.15     48.98 o
  -6   4  10      662.08      596.69     11.16 o
  -5   4  10     1810.50     1818.93     19.57 o
  -4   4  10       93.29       99.12     11.25 o
  -3   4  10        4.80        6.89     12.36 o
  -2   4  10      140.90      159.84     13.63 o
  -1   4  10     1914.26     1998.42     36.54 o
   0   4  10      689.19      707.94     32.03 o
   1   4  10     1019.01     1025.94     37.52 o
   2   4  10      781.59      778.79     38.80 o
   3   4  10     1220.91     1235.08     43.40 o
   4   4  10      488.86      529.59     44.35 o
   5   4  10      108.16      112.96     45.04 o
   6   4  10       10.28       12.64     47.30 o
   7   4  10     1389.18     1381.57     59.35 o
   8   4  10       41.05       59.90     55.04 o
   9   4  10      814.62      886.23     63.80 o
  10   4  10      894.22      856.48     64.29 o
 -12   5  10     1227.27     1328.32     64.23 o
 -11   5  10     1520.58     1538.05     62.78 o
 -10   5  10     3038.85     2932.22     65.51 o
  -9   5  10     1453.75     1350.49     53.18 o
  -8   5  10     1167.87     1176.45     30.59 o
  -7   5  10       20.29       15.39     18.47 o
  -6   5  10      135.65      150.96     18.23 o
  -5   5  10     1136.19     1160.85     26.70 o
  -4   5  10     3289.43     3332.34     33.39 o
  -3   5  10     5221.61     5146.60     56.91 o
  -2   5  10     2466.52     2416.41     24.37 o
  -1   5  10      844.86      820.87     24.87 o
   0   5  10      519.20      514.47     26.57 o
   1   5  10       11.93       26.35     25.14 o
   2   5  10      626.13      591.56     40.29 o
   3   5  10      303.55      324.02     40.59 o
   4   5  10     4951.73     5228.19     69.74 o
   5   5  10     1700.29     1845.91     57.86 o
   6   5  10      662.68      638.83     51.78 o
   7   5  10      404.87      431.11     54.60 o
   8   5  10      542.15      544.15     58.03 o
   9   5  10        0.43      -10.01     55.89 o
 -10   6  10      131.05      111.76     55.89 o
  -9   6  10      262.91      282.13     32.11 o
  -8   6  10     2619.06     2608.78     39.54 o
  -7   6  10     1559.16     1563.97     48.35 o
  -6   6  10      687.17      750.24     29.99 o
  -5   6  10     2485.18     2505.21     60.10 o
  -4   6  10     1612.27     1675.96     27.92 o
  -3   6  10      397.53      402.60     29.67 o
  -2   6  10      366.64      349.74     27.55 o
  -1   6  10      682.93      634.28     22.71 o
   0   6  10     1773.10     1681.68     33.11 o
   1   6  10     2424.06     2500.93     46.02 o
   2   6  10     2893.90     2775.51     64.09 o
   3   6  10     1724.05     1732.83     53.00 o
   4   6  10        5.37        2.72     45.47 o
   5   6  10       44.05       43.72     48.99 o
   6   6  10       37.90       61.97     53.46 o
   7   6  10     1049.87     1082.84     62.37 o
   8   6  10      669.25      686.39     62.78 o
  -9   7  10      498.75      512.56     60.94 o
  -8   7  10      111.64      121.75     52.99 o
  -7   7  10      596.31      576.54     34.59 o
  -6   7  10       11.99       10.84     29.65 o
  -5   7  10     1200.30     1210.65     35.36 o
  -4   7  10     1129.89     1149.98     33.98 o
  -3   7  10      699.97      767.68     35.54 o
  -2   7  10     2216.64     2203.49     69.63 o
  -1   7  10      580.11      542.24     32.21 o
   0   7  10       28.15       12.85     51.91 o
   1   7  10       35.39       41.36     50.30 o
   2   7  10       42.62       65.75     32.80 o
   3   7  10      197.87      232.13     34.91 o
   4   7  10     1410.54     1399.23     42.94 o
   5   7  10     1371.87     1376.22     62.76 o
   6   7  10      232.97      303.56     59.29 o
   7   7  10       11.66       57.41     59.78 o
  -7   8  10      540.21      567.91     60.85 o
  -6   8  10       10.42       32.52     53.14 o
  -5   8  10      409.09      398.96     34.45 o
  -4   8  10       12.30       24.35     45.56 o
  -3   8  10      392.78      382.76     62.54 o
  -2   8  10      150.63      177.46     62.13 o
  -1   8  10      187.68      190.78     60.73 o
   0   8  10       44.06       93.23     50.43 o
 -16   1  11        9.51       10.20     53.18 o
 -15   1  11      459.44      442.59     53.14 o
 -14   1  11      149.90      127.52     48.04 o
 -13   1  11      314.93      297.92     29.58 o
 -12   1  11        5.80       -0.79     26.48 o
 -11   1  11      284.37      308.74     25.15 o
 -10   1  11      540.47      547.26     24.71 o
  -9   1  11     1678.18     1632.63     29.16 o
  -8   1  11     3898.37     3977.86     42.77 o
  -7   1  11      118.97      140.70     12.74 o
  -6   1  11       22.91       24.47     11.83 o
  -5   1  11      646.49      806.88     12.77 o
  -4   1  11     1911.25     1967.53     24.73 o
  -3   1  11     3604.70     3640.84     31.38 o
  -2   1  11     1619.87     1649.82     49.95 o
  -1   1  11     1393.81     1288.59     22.06 o
   0   1  11     3930.26     4191.09     52.32 o
   1   1  11      103.48      157.93     19.10 o
   2   1  11      227.01      242.36     19.83 o
   3   1  11     1039.98     1014.48     24.60 o
   4   1  11     1487.90     1470.10     21.63 o
   5   1  11     1269.32     1286.19     21.89 o
   6   1  11     2676.62     2549.29     29.24 o
   7   1  11      286.74      289.47     20.50 o
   8   1  11      908.53      910.52     23.42 o
   9   1  11       22.23        7.84     33.57 o
  10   1  11       17.59       -9.30     36.09 o
  11   1  11      103.28      113.71     37.69 o
  12   1  11      117.89      134.47     41.68 o
  13   1  11      811.90      815.13     63.83 o
 -15   2  11     1618.47     1558.08     63.11 o
 -14   2  11     2681.62     2713.20     68.10 o
 -13   2  11     1655.23     1706.73     59.89 o
 -12   2  11     3564.93     3547.07     64.74 o
 -11   2  11       51.35       72.83     22.64 o
 -10   2  11      386.22      410.62     22.08 o
  -9   2  11      590.03      579.66     17.12 o
  -8   2  11     1840.18     1832.28     20.07 o
  -7   2  11     1273.22     1168.21     63.77 o
  -6   2  11     9747.53     9966.29     45.75 o
  -5   2  11     1808.70     1660.36     24.33 o
  -4   2  11     3943.32     3910.23     21.85 o
  -3   2  11       70.92       81.17     10.83 o
  -2   2  11       80.40       97.93     11.38 o
  -1   2  11     2354.31     2287.20     36.48 o
   0   2  11    12217.29    12669.84     48.65 o
   1   2  11     6979.04     6993.03     58.12 o
   2   2  11     1882.15     1725.99     25.35 o
   3   2  11     1133.00     1129.24     63.80 o
   4   2  11     1406.33     1326.79     24.34 o
   5   2  11     1080.60     1027.18     54.96 o
   6   2  11     2640.94     2506.26     45.71 o
   7   2  11      744.74      684.52     21.28 o
   8   2  11      320.75      343.41     32.30 o
   9   2  11     2377.25     2456.93     42.74 o
  10   2  11     1135.56     1129.24     41.46 o
  11   2  11     1439.36     1479.69     44.55 o
 -14   3  11       12.90        5.32     56.64 o
 -13   3  11       15.88       23.93     50.49 o
 -12   3  11     1590.45     1720.01     60.91 o
 -11   3  11     1291.83     1406.99     53.32 o
 -10   3  11     1846.61     1934.82     28.91 o
  -9   3  11     6322.50     6261.45     29.05 o
  -8   3  11     3652.29     3681.33     45.92 o
  -7   3  11     1130.45     1103.21     17.38 o
  -6   3  11      387.58      427.36     11.70 o
  -5   3  11     1117.93     1064.89     16.33 o
  -4   3  11      855.17      819.23     11.98 o
  -3   3  11     5473.87     5306.46     44.01 o
  -2   3  11     8926.39     8223.34     56.67 o
  -1   3  11      193.21      144.08     12.45 o
   0   3  11     3924.89     4017.56     38.71 o
   1   3  11      232.18      227.54     30.87 o
   2   3  11      130.00      138.01     35.46 o
   3   3  11     1313.31     1315.07     41.53 o
   4   3  11     3442.05     3387.56     92.36 o
   5   3  11     6501.79     6274.95    101.17 o
   6   3  11     1685.57     1682.29     24.58 o
   7   3  11     3036.43     3118.64     67.15 o
   8   3  11     1842.70     1923.41     65.65 o
   9   3  11      318.58      338.60     59.96 o
  10   3  11      230.21      183.75     56.07 o
 -13   4  11      723.55      836.62     64.37 o
 -12   4  11     2111.07     2036.67     62.72 o
 -11   4  11      804.30      854.18     55.22 o
 -10   4  11       40.85       54.99     46.38 o
  -9   4  11        5.39       10.11     21.47 o
  -8   4  11      325.09      374.71     23.29 o
  -7   4  11     1080.83     1118.48     19.91 o
  -6   4  11     2634.84     2658.44     38.38 o
  -5   4  11      270.85      255.74     12.22 o
  -4   4  11     3077.06     3060.39     26.86 o
  -3   4  11      328.91      328.68     17.59 o
  -2   4  11      240.65      250.53     19.94 o
  -1   4  11      190.08      175.76     21.08 o
   0   4  11     5283.88     5394.17     54.28 o
   1   4  11     1332.24     1330.11     40.59 o
   2   4  11     1380.43     1487.98     43.36 o
   3   4  11     2766.50     2742.62     53.53 o
   4   4  11      423.28      463.41     46.06 o
   5   4  11     1668.21     1748.60     54.82 o
   6   4  11       18.96       -0.74     49.88 o
   7   4  11     2114.37     2099.99     61.62 o
   8   4  11      194.80      205.76     52.52 o
   9   4  11     2967.93     2967.88     73.56 o
  10   4  11     1208.40     1333.37     73.16 o
 -12   5  11      547.28      594.35     61.29 o
 -11   5  11      219.00      254.38     53.88 o
 -10   5  11      308.91      328.52     49.06 o
  -9   5  11      225.93      270.13     48.57 o
  -8   5  11      807.65      851.15     29.34 o
  -7   5  11        3.14       -3.81     17.75 o
  -6   5  11      131.52      151.86     19.25 o
  -5   5  11       74.79       78.06     21.29 o
  -4   5  11      192.38      195.37     19.61 o
  -3   5  11       96.85      121.15     25.72 o
  -2   5  11       18.19       22.71     21.06 o
  -1   5  11       26.69       41.33     21.98 o
   0   5  11       58.49       49.28     25.62 o
   1   5  11       85.32       86.70     34.95 o
   2   5  11        0.09       -8.61     38.22 o
   3   5  11      190.09      196.13     41.25 o
   4   5  11       69.50       78.82     46.46 o
   5   5  11     2605.06     2635.16     64.26 o
   6   5  11       12.61       31.94     51.77 o
   7   5  11      153.97      177.50     56.98 o
   8   5  11      790.67      821.35     64.60 o
   9   5  11        5.44       10.59     63.94 o
 -10   6  11       32.05       35.80     55.74 o
  -9   6  11        0.00       17.01     53.91 o
  -8   6  11       35.71       28.44     51.76 o
  -7   6  11      208.71      214.37     28.88 o
  -6   6  11      160.29      183.15     27.44 o
  -5   6  11      482.36      538.62     28.68 o
  -4   6  11       44.48       61.78     22.56 o
  -3   6  11      207.04      182.65     30.27 o
  -2   6  11       16.37       26.02     28.00 o
  -1   6  11       69.99       80.52     21.13 o
   0   6  11        0.11        8.10     20.85 o
   1   6  11        6.59       12.17     29.09 o
   2   6  11       86.72      105.82     31.90 o
   3   6  11      708.39      694.68     48.25 o
   4   6  11      298.81      378.32     50.18 o
   5   6  11       54.85       73.95     52.09 o
   6   6  11       15.43       14.92     52.48 o
   7   6  11       24.44        5.65     60.07 o
  -8   7  11       21.30       -3.53     52.26 o
  -7   7  11      397.02      425.31     55.19 o
  -6   7  11      361.31      293.65     50.16 o
  -5   7  11      170.46      176.48     30.00 o
  -4   7  11      241.79      249.18     35.29 o
  -3   7  11      458.06      468.33     33.02 o
  -2   7  11     1027.15     1089.21     37.55 o
  -1   7  11      788.10      744.87     33.17 o
   0   7  11        4.45       20.44     47.36 o
   1   7  11       44.04       78.98     53.93 o
   2   7  11        1.44       20.16     33.50 o
   3   7  11       93.33      106.70     36.63 o
   4   7  11       16.85       33.61     38.62 o
   5   7  11      157.52      179.41     56.25 o
   6   7  11      706.51      711.95     62.47 o
  -7   8  11      310.43      384.01     59.62 o
  -6   8  11      704.11      765.45     57.88 o
  -5   8  11      590.77      625.23     52.86 o
 -15   0  12     1970.33     2060.47     57.98 o
 -14   0  12     2770.23     2741.48     60.11 o
 -13   0  12     2300.38     2235.80     52.55 o
 -12   0  12     2679.62     2693.94     51.55 o
 -11   0  12      999.36     1052.80     40.61 o
 -10   0  12      477.43      470.20     36.00 o
  -9   0  12      684.55      642.97     34.69 o
  -8   0  12      293.44      386.23     30.39 o
  -7   0  12     6579.48     6866.73     58.16 o
  -6   0  12     2027.26     1883.44    104.46 o
  -5   0  12    13405.18    12929.56     71.98 o
  -4   0  12     1264.75     1189.77     34.18 o
  -3   0  12     2985.20     2926.73     41.69 o
  -2   0  12      817.40      784.59     32.12 o
  -1   0  12      611.77      619.64     30.65 o
   0   0  12     1521.45     1500.55     35.88 o
   1   0  12     2441.47     2209.86     38.62 o
   2   0  12    10335.61    10360.83    102.40 o
   3   0  12     5346.55     5360.06     84.17 o
   4   0  12     6471.58     6408.08     93.05 o
   5   0  12     1975.96     1897.20     30.90 o
   6   0  12      306.73      295.88     25.81 o
   7   0  12     1465.82     1406.67     50.80 o
   8   0  12     1061.00     1061.02     52.11 o
   9   0  12     1746.13     1706.58     34.47 o
  10   0  12     1246.75     1332.47     61.99 o
  11   0  12     1666.08     1827.22     68.70 o
  12   0  12      989.17     1097.30     64.70 o
 -16   1  12      798.34      744.57     59.83 o
 -15   1  12      290.26      257.87     51.94 o
 -14   1  12     1138.90     1186.95     56.09 o
 -13   1  12        5.87        4.39     28.60 o
 -12   1  12      822.25      756.99     31.76 o
 -11   1  12      579.61      591.35     26.47 o
 -10   1  12     2607.43     2622.60     56.61 o
  -9   1  12     4450.14     4435.53     28.77 o
  -8   1  12     2720.45     2650.32     18.68 o
  -7   1  12      922.50      905.87     17.16 o
  -6   1  12      472.46      513.67     12.82 o
  -5   1  12      128.50      129.73     18.96 o
  -4   1  12     2357.07     2575.67     67.02 o
  -3   1  12     5083.88     4646.23     69.69 o
  -2   1  12     2705.13     2577.59     29.03 o
  -1   1  12    10728.04    11336.18    155.61 o
   0   1  12     3313.50     3182.74     41.14 o
   1   1  12     7927.27     7751.97    359.87 o
   2   1  12     1692.95     1734.09     26.25 o
   3   1  12      985.15     1043.31     24.99 o
   4   1  12     1815.60     1848.61     33.69 o
   5   1  12       26.05       31.42     19.67 o
   6   1  12     3490.80     3466.21     43.19 o
   7   1  12    14547.75    14551.28    110.06 o
   8   1  12       82.63       99.65     21.23 o
   9   1  12      250.03      258.00     35.00 o
  10   1  12        9.73       -7.00     36.05 o
  11   1  12        0.83      -13.20     38.33 o
  12   1  12      151.93      100.49     56.02 o
 -15   2  12      145.83      151.66     54.15 o
 -14   2  12      344.06      362.87     52.83 o
 -13   2  12     1367.37     1399.72     57.05 o
 -12   2  12       23.81       23.28     44.33 o
 -11   2  12      375.78      397.48     24.50 o
 -10   2  12     1174.59     1104.23     26.88 o
  -9   2  12      773.76      767.19     19.08 o
  -8   2  12       17.74       23.05     15.78 o
  -7   2  12      685.29      702.70     25.04 o
  -6   2  12     1150.86     1161.32     28.02 o
  -5   2  12     3995.29     3928.12     73.21 o
  -4   2  12     2099.00     2078.19     30.48 o
  -3   2  12     1630.65     1545.10     19.22 o
  -2   2  12        4.22        2.10      8.06 o
  -1   2  12       16.63       19.43     10.40 o
   0   2  12        6.37       33.45     25.36 o
   1   2  12     3275.66     3227.90     30.99 o
   2   2  12      765.38      778.64     23.05 o
   3   2  12     1429.05     1413.02     27.58 o
   4   2  12     4162.17     4013.61    155.43 o
   5   2  12       14.55        7.84     19.98 o
   6   2  12       32.23       31.18     17.96 o
   7   2  12     1211.77     1178.51     22.87 o
   8   2  12      318.52      282.33     34.54 o
   9   2  12      229.40      230.96     36.68 o
  10   2  12      314.35      337.86     39.60 o
  11   2  12      453.95      515.13     40.71 o
 -14   3  12      107.60      141.83     57.11 o
 -13   3  12      175.64       67.26     49.63 o
 -12   3  12      136.95      122.05     50.97 o
 -11   3  12       92.60       57.11     49.37 o
 -10   3  12      134.08      162.79     23.29 o
  -9   3  12       69.67       85.63     15.70 o
  -8   3  12        4.46       19.55     14.48 o
  -7   3  12       82.29       95.50     15.05 o
  -6   3  12       37.55       41.21     10.62 o
  -5   3  12      131.46      139.02     11.12 o
  -4   3  12      366.10      389.94     15.64 o
  -3   3  12       11.28       44.31     25.37 o
  -2   3  12       39.16       26.81     26.21 o
  -1   3  12      882.06      932.60     17.27 o
   0   3  12      293.13      307.78     16.44 o
   1   3  12      359.31      413.89     22.09 o
   2   3  12      297.16      309.07     21.96 o
   3   3  12       32.04       33.89     20.32 o
   4   3  12       39.01       49.27     21.05 o
   5   3  12     2680.37     2604.23     44.84 o
   6   3  12       18.82       10.62     44.18 o
   7   3  12        0.34       27.15     50.98 o
   8   3  12       69.71       62.35     49.84 o
   9   3  12        7.78       46.62     53.46 o
  10   3  12        6.67       -1.74     61.85 o
 -13   4  12     1488.29     1580.94     69.15 o
 -12   4  12     1236.98     1250.01     57.93 o
 -11   4  12       33.42       71.01     53.10 o
 -10   4  12       35.19       57.18     45.04 o
  -9   4  12       86.03       88.85     24.16 o
  -8   4  12       40.17       35.70     24.66 o
  -7   4  12      571.84      582.23     18.40 o
  -6   4  12     1505.68     1490.97     20.61 o
  -5   4  12      395.47      387.83     12.81 o
  -4   4  12      179.56      164.94     17.72 o
  -3   4  12      241.13      248.33     32.24 o
  -2   4  12      266.21      267.47     21.27 o
  -1   4  12      126.26      102.40     22.02 o
   0   4  12     1420.23     1462.50     40.66 o
   1   4  12      489.36      498.14     38.21 o
   2   4  12     1162.55     1161.30     44.75 o
   3   4  12      439.87      397.99     41.68 o
   4   4  12      604.23      624.03     47.64 o
   5   4  12      102.68      117.06     44.97 o
   6   4  12       84.14      114.12     47.21 o
   7   4  12      118.42      132.10     55.77 o
   8   4  12      453.58      483.36     62.33 o
   9   4  12      312.99      316.44     64.45 o
 -11   5  12      682.53      661.55     57.37 o
 -10   5  12     1518.83     1389.03     57.66 o
  -9   5  12     1628.92     1673.13     59.23 o
  -8   5  12     1952.27     2013.32     26.01 o
  -7   5  12      202.08      224.68     19.14 o
  -6   5  12      485.04      527.81     20.81 o
  -5   5  12        0.43       -4.32     21.94 o
  -4   5  12     1805.47     1755.80     33.84 o
  -3   5  12     2487.11     2378.80     50.13 o
  -2   5  12      233.21      231.22     23.44 o
  -1   5  12     1815.73     1852.36     32.14 o
   0   5  12     3387.45     3188.15    186.78 o
   1   5  12      316.95      352.35     38.81 o
   2   5  12       80.89       88.10     40.74 o
   3   5  12        0.55       -1.63     42.49 o
   4   5  12      281.82      311.29     48.22 o
   5   5  12     1965.87     2012.42     60.78 o
   6   5  12      867.17      969.96     59.84 o
   7   5  12      708.23      774.58     58.63 o
   8   5  12      571.87      604.03     63.85 o
 -10   6  12      261.59      285.54     59.12 o
  -9   6  12       21.03       26.38     55.18 o
  -8   6  12       29.54       22.78     52.86 o
  -7   6  12     1584.35     1593.86     59.07 o
  -6   6  12     1511.95     1585.88     26.80 o
  -5   6  12     4593.43     4748.24     42.64 o
  -4   6  12     2030.35     2027.65    138.30 o
  -3   6  12     1064.32     1091.15     60.15 o
  -2   6  12     1529.67     1531.60     47.97 o
  -1   6  12      287.54      264.62     21.75 o
   0   6  12      389.76      391.78     28.92 o
   1   6  12     1838.18     1806.07    110.87 o
   2   6  12     3706.31     3452.09    262.09 o
   3   6  12      476.30      483.04     49.79 o
   4   6  12     2138.52     2342.94     63.30 o
   5   6  12      504.31      542.94     54.99 o
   6   6  12       59.48       76.19     57.87 o
   7   6  12      391.65      378.89     60.53 o
  -8   7  12     1131.33     1100.35     60.18 o
  -7   7  12     1034.78     1176.09     60.89 o
  -6   7  12      229.96      244.85     51.01 o
  -5   7  12       36.04       33.62     47.75 o
  -4   7  12      650.64      605.53     34.54 o
  -3   7  12      996.89      976.67     38.10 o
  -2   7  12      478.81      493.28     32.21 o
  -1   7  12     1376.66     1347.91     38.02 o
   0   7  12     1790.18     1700.60     64.46 o
   1   7  12      341.07      328.72     51.30 o
   2   7  12       36.90       15.82     58.21 o
   3   7  12      361.55      331.59     38.56 o
   4   7  12      529.72      448.63     41.37 o
   5   7  12      183.45      226.98     57.67 o
   6   7  12      499.68      526.66     63.06 o
  -6   8  12      117.91      130.45     54.85 o
  -5   8  12      149.42      186.25     51.75 o
 -16   1  13      272.03      283.89     56.75 o
 -15   1  13     1708.61     1771.74     62.41 o
 -14   1  13      163.23      150.48     48.91 o
 -13   1  13      175.41      180.78     29.47 o
 -12   1  13      507.53      505.23     28.51 o
 -11   1  13      141.55      152.11     25.51 o
 -10   1  13      419.84      418.26     26.02 o
  -9   1  13     3474.84     3476.88     27.73 o
  -8   1  13     1720.70     1762.85     19.38 o
  -7   1  13      474.61      453.39     15.19 o
  -6   1  13     2959.82     3018.50     56.39 o
  -5   1  13      249.04      230.62     22.66 o
  -4   1  13      569.44      609.59     22.81 o
  -3   1  13      110.78      121.71     11.36 o
  -2   1  13      788.95      832.69     36.40 o
  -1   1  13     2070.65     2055.00     27.41 o
   0   1  13      347.17      316.62     22.99 o
   1   1  13      811.79      794.08     19.88 o
   2   1  13      550.70      560.70     23.15 o
   3   1  13        1.18      -12.51     21.67 o
   4   1  13        0.28        3.39     18.70 o
   5   1  13      397.86      377.88     21.17 o
   6   1  13     1710.25     1676.95     26.72 o
   7   1  13       33.93       48.61     22.28 o
   8   1  13      848.85      855.32     38.71 o
   9   1  13      125.60      135.34     37.40 o
  10   1  13       70.14       96.86     38.53 o
  11   1  13       46.70       48.11     41.13 o
  12   1  13      180.91      153.76     58.45 o
 -15   2  13       40.53       -0.37     53.52 o
 -14   2  13      625.55      616.31     54.56 o
 -13   2  13     2481.42     2412.51     60.60 o
 -12   2  13     1198.98     1200.45     51.84 o
 -11   2  13     3550.45     3512.71     37.00 o
 -10   2  13      938.86      972.13     21.07 o
  -9   2  13      554.19      542.17     19.37 o
  -8   2  13       96.58       86.03     22.82 o
  -7   2  13       97.71      118.07     22.06 o
  -6   2  13     2825.01     2685.28     30.09 o
  -5   2  13     1745.79     1691.04     39.02 o
  -4   2  13     3528.99     3432.58     27.05 o
  -3   2  13     3704.95     3854.49     60.69 o
  -2   2  13     1292.35     1201.42     11.45 o
  -1   2  13        4.67        8.78     10.66 o
   0   2  13        4.00        5.19     20.35 o
   1   2  13      880.04      915.21     25.01 o
   2   2  13       26.76       38.27     21.07 o
   3   2  13     1460.76     1338.77     54.28 o
   4   2  13     3446.83     3290.13    218.09 o
   5   2  13      227.89      218.98     23.07 o
   6   2  13     2043.25     1972.41    145.10 o
   7   2  13      224.49      210.09     34.28 o
   8   2  13       76.77       51.20     33.80 o
   9   2  13      468.72      451.22     37.93 o
  10   2  13     1416.26     1465.46     44.06 o
  11   2  13     1022.62     1096.96     59.61 o
 -14   3  13      655.96      617.13     60.20 o
 -13   3  13      476.98      488.96     53.00 o
 -12   3  13      138.94       98.81     50.56 o
 -11   3  13      101.42      136.41     49.48 o
 -10   3  13     2985.36     2971.84     35.53 o
  -9   3  13     3958.14     3828.04     31.33 o
  -8   3  13     3729.20     3702.78     35.77 o
  -7   3  13     4505.23     4366.54     71.78 o
  -6   3  13     1591.85     1612.79     16.86 o
  -5   3  13     1423.25     1370.46     38.99 o
  -4   3  13        2.17       17.67     19.43 o
  -3   3  13      440.87      419.16     21.92 o
  -2   3  13     2229.93     2192.08     20.57 o
  -1   3  13     2164.03     2012.55     38.69 o
   0   3  13     1696.35     1574.61     19.22 o
   1   3  13     3036.21     2997.64     35.69 o
   2   3  13     2839.94     2683.38     31.88 o
   3   3  13       65.35       73.43     22.43 o
   4   3  13       16.30       20.75     20.88 o
   5   3  13      192.14      213.59     23.16 o
   6   3  13     6121.53     6324.27     82.94 o
   7   3  13      251.13      258.75     52.66 o
   8   3  13      500.82      496.93     60.89 o
   9   3  13      914.57      977.19     67.23 o
  10   3  13      542.09      520.04     67.97 o
 -13   4  13      957.02     1079.00     66.06 o
 -12   4  13     2897.40     2759.31     68.02 o
 -11   4  13     2343.42     2331.93     66.88 o
 -10   4  13      668.41      650.19     49.58 o
  -9   4  13     1955.66     1832.33     32.35 o
  -8   4  13      100.56      110.49     16.97 o
  -7   4  13       15.42       15.45     15.95 o
  -6   4  13     1405.49     1431.92     20.13 o
  -5   4  13     1212.43     1228.48     19.29 o
  -4   4  13     6185.50     5984.20     58.91 o
  -3   4  13     5513.83     5290.43     56.69 o
  -2   4  13      926.20      887.36     25.20 o
  -1   4  13     1360.60     1332.14     41.88 o
   0   4  13        1.00       -6.27     33.40 o
   1   4  13      321.33      302.98     38.39 o
   2   4  13     1665.62     1708.67     50.38 o
   3   4  13     2556.32     2622.05     57.00 o
   4   4  13      926.25      891.24     50.05 o
   5   4  13      347.17      342.40     51.93 o
   6   4  13     1457.29     1462.13     62.05 o
   7   4  13        2.62       17.55     51.05 o
   8   4  13       59.71       60.46     55.27 o
   9   4  13      525.52      494.91     61.02 o
 -11   5  13      104.00      138.69     57.68 o
 -10   5  13      348.76      323.88     51.21 o
  -9   5  13      727.55      753.17     53.93 o
  -8   5  13      381.86      435.22     29.03 o
  -7   5  13      924.00      863.33     35.01 o
  -6   5  13     1171.39     1205.84     23.04 o
  -5   5  13       31.29       23.83     18.25 o
  -4   5  13       84.63      101.48     27.67 o
  -3   5  13      864.05      807.52     44.06 o
  -2   5  13     1661.89     1620.83     30.70 o
  -1   5  13       88.99      105.89     24.23 o
   0   5  13      276.04      264.42     28.00 o
   1   5  13      898.51      915.39     43.95 o
   2   5  13      723.21      702.46     46.68 o
   3   5  13       95.21      101.32     45.13 o
   4   5  13      435.29      434.11     49.67 o
   5   5  13      682.77      675.59     56.19 o
   6   5  13      941.16      976.95     59.52 o
   7   5  13       15.90       13.82     59.55 o
   8   5  13       64.13       81.65     58.14 o
 -10   6  13       18.80       68.36     59.75 o
  -9   6  13       19.46       42.85     56.31 o
  -8   6  13       14.03        2.83     52.76 o
  -7   6  13       56.36       91.51     50.66 o
  -6   6  13       20.23       17.33     31.15 o
  -5   6  13        5.39       26.76     46.32 o
  -4   6  13      220.82      208.03     32.49 o
  -3   6  13       16.32       31.82     28.90 o
  -2   6  13       18.34       34.63     28.60 o
  -1   6  13     1554.83     1366.79     33.50 o
   0   6  13        5.99       15.46     30.22 o
   1   6  13        0.37       -4.61     32.59 o
   2   6  13       13.97       23.51     34.17 o
   3   6  13       11.67       22.58     48.33 o
   4   6  13       85.73      102.29     50.92 o
   5   6  13       91.43      133.66     55.77 o
   6   6  13       93.30      105.24     56.23 o
   7   6  13      112.93      132.02     63.42 o
  -8   7  13      237.98      205.79     55.18 o
  -7   7  13        9.94       43.50     55.66 o
  -6   7  13       13.71       18.01     50.57 o
  -5   7  13      141.40      128.23     50.17 o
  -4   7  13       36.71       25.00     34.95 o
  -3   7  13      163.51      185.13     33.49 o
  -2   7  13       66.58       88.78     33.76 o
  -1   7  13      234.58      216.61     34.09 o
   0   7  13      203.36      229.58     55.19 o
   1   7  13      927.87      860.92     63.45 o
   2   7  13       20.18       24.30     52.39 o
   3   7  13      300.65      257.87     47.62 o
   4   7  13      360.97      386.05     55.87 o
   5   7  13       39.55       56.21     58.99 o
  -6   8  13      121.23      155.48     56.47 o
  -5   8  13      746.92      845.58     59.15 o
 -15   0  14      214.95      194.91     47.95 o
 -14   0  14      442.13      481.41     47.74 o
 -13   0  14      406.08      415.45     42.90 o
 -12   0  14     3185.85     3093.88     55.43 o
 -11   0  14       72.71       74.44     36.13 o
 -10   0  14     3218.00     2984.56     50.32 o
  -9   0  14     2614.63     2585.44     45.91 o
  -8   0  14     2525.52     2505.46     25.01 o
  -7   0  14       29.52       40.90      8.78 o
  -6   0  14       12.67       27.34     28.47 o
  -5   0  14      302.44      267.61     32.18 o
  -4   0  14     2777.39     2851.54     47.06 o
  -3   0  14     7788.48     6741.47    243.79 o
  -2   0  14     4789.38     4539.69     51.64 o
  -1   0  14     1995.79     2016.70     39.22 o
   0   0  14       25.73       55.69     32.76 o
   1   0  14     2162.64     2207.71     43.61 o
   2   0  14      195.93      219.65     39.18 o
   3   0  14     1668.99     1621.50     31.20 o
   4   0  14      737.76      811.81     44.96 o
   5   0  14     9200.21     9166.58     74.11 o
   6   0  14     1111.43     1103.88     32.31 o
   7   0  14     1038.42     1051.78     33.15 o
   8   0  14       40.50       35.27     29.43 o
   9   0  14      337.12      371.40     53.80 o
  10   0  14      569.58      566.26     61.20 o
  11   0  14      292.44      278.02     62.12 o
 -16   1  14     1792.28     1819.63     66.30 o
 -15   1  14      297.67      354.98     54.10 o
 -14   1  14     3112.28     3065.48     65.49 o
 -13   1  14     1916.39     1989.67     53.54 o
 -12   1  14      526.80      517.64     29.15 o
 -11   1  14      131.40      151.14     25.85 o
 -10   1  14       34.83       43.89     24.28 o
  -9   1  14      545.99      573.23     20.90 o
  -8   1  14     3094.37     2968.36     28.12 o
  -7   1  14     3734.85     3913.77     36.99 o
  -6   1  14     2304.61     2237.50     52.16 o
  -5   1  14      201.17      186.82     23.23 o
  -4   1  14      393.86      394.39     23.12 o
  -3   1  14       51.28       59.14     11.82 o
  -2   1  14      862.22      865.06     26.32 o
  -1   1  14     2063.68     1934.51     67.85 o
   0   1  14     2504.75     2579.74     45.61 o
   1   1  14     4887.69     4667.49     31.63 o
   2   1  14     2367.73     2291.18     31.65 o
   3   1  14      821.28      762.96     26.02 o
   4   1  14      132.03      126.28     20.99 o
   5   1  14     2126.07     2129.73     28.22 o
   6   1  14      150.75      161.74     23.15 o
   7   1  14     1717.11     1661.38     28.83 o
   8   1  14      842.47      852.05     38.86 o
   9   1  14      982.16     1066.41     44.04 o
  10   1  14     1237.41     1305.79     66.78 o
  11   1  14      225.27      208.81     57.32 o
 -15   2  14      308.31      324.99     56.24 o
 -14   2  14      547.95      603.90     53.88 o
 -13   2  14      565.11      555.73     50.96 o
 -12   2  14      178.98      172.66     46.26 o
 -11   2  14      846.41      910.43     29.23 o
 -10   2  14     1175.82     1166.92     21.87 o
  -9   2  14      157.56      165.32     17.73 o
  -8   2  14      669.75      702.64     25.94 o
  -7   2  14      297.08      273.09      7.95 o
  -6   2  14       23.08       25.15     29.88 o
  -5   2  14      712.40      775.78     36.76 o
  -4   2  14     1116.22     1164.62     36.55 o
  -3   2  14      361.03      346.11     15.89 o
  -2   2  14     1940.02     1806.56     20.50 o
  -1   2  14      100.70      122.58     11.67 o
   0   2  14      533.61      568.19     25.19 o
   1   2  14     1115.60     1065.40     26.42 o
   2   2  14       14.22       15.74     21.93 o
   3   2  14      366.07      353.42     31.89 o
   4   2  14      440.45      449.73     24.97 o
   5   2  14     2217.88     2140.29     40.19 o
   6   2  14      422.97      415.88     26.33 o
   7   2  14      266.70      263.18     50.53 o
   8   2  14        8.06       -5.09     36.44 o
   9   2  14      659.54      659.92     40.35 o
  10   2  14      125.38      141.54     40.26 o
  11   2  14       41.32       38.78     55.65 o
 -14   3  14        0.04       33.56     53.90 o
 -13   3  14       91.90      136.51     49.94 o
 -12   3  14        8.42       23.91     52.32 o
 -11   3  14       54.57       35.44     49.54 o
 -10   3  14        0.02       26.54     25.84 o
  -9   3  14       16.74       29.32     17.14 o
  -8   3  14       37.43       32.03     26.05 o
  -7   3  14        0.85       11.72     11.38 o
  -6   3  14       99.85      101.01     11.13 o
  -5   3  14      936.12      921.62     38.59 o
  -4   3  14        3.45       13.54     20.34 o
  -3   3  14       14.59       12.26     20.41 o
  -2   3  14      450.37      458.73     14.90 o
  -1   3  14      368.46      385.02     16.77 o
   0   3  14     1576.49     1595.53     60.77 o
   1   3  14      178.74      187.06     23.81 o
   2   3  14      961.42      949.63     29.81 o
   3   3  14      103.62      123.72     24.87 o
   4   3  14      238.41      247.61     24.57 o
   5   3  14       35.44       37.26     23.12 o
   6   3  14      635.87      595.77     52.17 o
   7   3  14        0.39       -7.86     54.63 o
   8   3  14       96.93       59.39     55.13 o
   9   3  14      313.18      396.30     64.65 o
 -12   4  14      476.64      587.21     59.36 o
 -11   4  14      434.35      473.43     56.03 o
 -10   4  14      182.67      231.16     47.54 o
  -9   4  14      325.99      345.35     27.22 o
  -8   4  14     1146.70     1019.15     30.79 o
  -7   4  14        4.53       12.79     26.78 o
  -6   4  14      163.69      153.64     15.51 o
  -5   4  14      121.85      139.12     37.70 o
  -4   4  14      842.87      894.11     28.73 o
  -3   4  14      988.43      987.35     38.74 o
  -2   4  14      650.56      600.46     37.02 o
  -1   4  14      896.52      911.95     27.17 o
   0   4  14        2.27        6.36     35.48 o
   1   4  14      180.24      195.00     39.25 o
   2   4  14      154.01      162.65     42.27 o
   3   4  14     1820.69     1943.06     57.73 o
   4   4  14       50.47       69.41     50.23 o
   5   4  14      740.76      765.15     53.80 o
   6   4  14      236.44      234.72     53.56 o
   7   4  14        6.53       35.12     59.57 o
   8   4  14       33.50       37.32     59.14 o
 -11   5  14       27.98      -12.54     58.53 o
 -10   5  14       47.43       47.68     54.14 o
  -9   5  14      897.26      877.24     53.80 o
  -8   5  14     1117.21     1187.88     34.26 o
  -7   5  14     1561.23     1536.09     87.25 o
  -6   5  14     1440.85     1443.11     35.63 o
  -5   5  14      634.16      635.73     31.50 o
  -4   5  14       57.90       67.07     27.18 o
  -3   5  14      236.45      246.17     37.69 o
  -2   5  14       76.07       88.97     24.76 o
  -1   5  14      804.08      816.63     52.20 o
   0   5  14     2526.41     2456.79     37.78 o
   1   5  14     1650.88     1682.18     50.84 o
   2   5  14      422.31      431.26     46.47 o
   3   5  14      430.75      419.40     49.73 o
   4   5  14     1219.86     1241.01     59.57 o
   5   5  14      332.08      354.44     54.11 o
   6   5  14      332.68      344.67     58.98 o
   7   5  14      461.39      527.85     63.74 o
  -9   6  14      282.90      291.63     54.39 o
  -8   6  14      524.25      452.92     52.71 o
  -7   6  14        8.73       34.55     49.12 o
  -6   6  14      906.95      897.22     35.67 o
  -5   6  14     1486.08     1495.38     55.95 o
  -4   6  14     1296.17     1362.18     37.81 o
  -3   6  14     3108.15     3099.96     43.49 o
  -2   6  14      608.00      615.13     34.05 o
  -1   6  14      236.41      220.77     29.18 o
   0   6  14      321.30      279.39     31.44 o
   1   6  14      603.89      592.80     49.89 o
   2   6  14      433.99      452.36     36.97 o
   3   6  14      950.16     1074.51     56.58 o
   4   6  14      488.98      602.41     57.72 o
   5   6  14     1694.32     1739.41     67.27 o
   6   6  14     2116.12     2130.34     72.16 o
  -7   7  14     1039.72     1094.76     59.99 o
  -6   7  14       56.94       37.52     51.17 o
  -5   7  14      157.74      143.61     51.91 o
  -4   7  14       16.22       19.13     33.23 o
  -3   7  14       54.83       57.39     35.03 o
  -2   7  14        5.62       19.02     31.67 o
  -1   7  14      789.95      750.83     35.78 o
   0   7  14      540.12      542.04     50.94 o
   1   7  14     1492.38     1435.47     66.64 o
   2   7  14      159.33      158.12     48.99 o
   3   7  14      379.51      406.37     56.44 o
   4   7  14      288.45      345.21     58.94 o
   5   7  14      484.54      488.62     63.42 o
  -5   8  14        3.00       39.85     54.53 o
 -16   1  15      333.94      396.79     58.87 o
 -15   1  15     1175.61     1169.87     59.03 o
 -14   1  15      342.99      388.66     50.71 o
 -13   1  15     1260.66     1329.24     49.54 o
 -12   1  15      332.09      331.14     28.97 o
 -11   1  15      149.28      152.30     26.36 o
 -10   1  15      297.16      282.39     20.79 o
  -9   1  15     1279.02     1253.08     23.85 o
  -8   1  15      157.03      154.71     33.29 o
  -7   1  15     1583.57     1584.79     31.31 o
  -6   1  15     1567.10     1593.28     34.37 o
  -5   1  15      223.28      218.30     24.38 o
  -4   1  15      339.01      361.01     24.93 o
  -3   1  15       10.19       12.41     12.51 o
  -2   1  15       46.62       69.17     22.76 o
  -1   1  15      377.17      386.80     24.75 o
   0   1  15     1000.74      948.38     27.77 o
   1   1  15     1075.92     1108.43     27.99 o
   2   1  15     1956.00     1933.92     26.59 o
   3   1  15      639.35      630.32     22.50 o
   4   1  15       14.88       17.04     21.47 o
   5   1  15      166.88      183.77     23.57 o
   6   1  15       43.29       49.03     22.47 o
   7   1  15      557.01      591.52     26.40 o
   8   1  15      224.48      206.27     37.26 o
   9   1  15      326.16      385.55     45.59 o
  10   1  15      208.75      243.82     43.17 o
  11   1  15       66.25        9.94     59.81 o
 -15   2  15      127.32      156.10     55.56 o
 -14   2  15       47.38       46.20     49.80 o
 -13   2  15      333.79      331.96     50.47 o
 -12   2  15      733.26      703.24     51.03 o
 -11   2  15     3139.75     3162.94     37.04 o
 -10   2  15      702.42      744.89     22.02 o
  -9   2  15     2111.10     2100.01     35.40 o
  -8   2  15     1291.69     1248.27     29.92 o
  -7   2  15      680.96      654.27     36.48 o
  -6   2  15        6.17       -0.24     33.75 o
  -5   2  15      739.33      743.17     28.07 o
  -4   2  15     2756.10     2734.97     40.58 o
  -3   2  15     4789.33     4573.07     43.71 o
  -2   2  15     1696.68     1589.59     18.07 o
  -1   2  15     4032.54     4015.20     39.14 o
   0   2  15     1055.49      982.89     22.93 o
   1   2  15     2392.48     2439.00    113.27 o
   2   2  15       36.12       70.89     24.94 o
   3   2  15      121.55      127.84     25.67 o
   4   2  15     3378.56     3216.60     98.53 o
   5   2  15     1640.16     1642.34     47.19 o
   6   2  15     2100.16     1984.12     40.66 o
   7   2  15     3202.80     3264.28     73.36 o
   8   2  15      806.67      780.48     64.67 o
   9   2  15       31.65       11.51     39.43 o
  10   2  15       17.82        2.01     54.46 o
  11   2  15      241.09      245.02     58.21 o
 -13   3  15     2242.39     2338.72     68.26 o
 -12   3  15     1295.85     1395.61     61.70 o
 -11   3  15      107.40       96.34     52.29 o
 -10   3  15        1.57       11.41     26.45 o
  -9   3  15     1343.56     1237.29     22.10 o
  -8   3  15     3053.60     3162.35     44.36 o
  -7   3  15     1746.12     1733.02     42.36 o
  -6   3  15     3993.60     4079.03     56.33 o
  -5   3  15     3306.38     3179.14     52.04 o
  -4   3  15      912.79      894.38     24.87 o
  -3   3  15      888.00      874.52     42.32 o
  -2   3  15       16.28        8.94     12.26 o
  -1   3  15      432.59      419.78     17.78 o
   0   3  15     3012.29     2986.61     94.29 o
   1   3  15     6972.29     6769.17     46.68 o
   2   3  15     5110.19     4941.08     97.50 o
   3   3  15     1528.68     1500.43     31.70 o
   4   3  15      396.93      375.53     25.48 o
   5   3  15      800.43      813.99     28.11 o
   6   3  15        5.09      -20.04     56.02 o
   7   3  15      325.65      327.34     61.17 o
   8   3  15     1089.51     1097.54     64.75 o
   9   3  15     1662.12     1692.01     70.87 o
 -12   4  15      848.70      874.20     64.00 o
 -11   4  15     1748.88     1622.66     60.32 o
 -10   4  15      768.63      772.53     56.58 o
  -9   4  15     1540.90     1523.60     34.56 o
  -8   4  15      597.42      596.88     40.99 o
  -7   4  15      125.87      189.92     29.24 o
  -6   4  15       23.10       21.25     28.62 o
  -5   4  15     1004.51     1033.74     57.26 o
  -4   4  15     8035.48     7705.01    409.08 o
  -3   4  15     3260.06     3094.56     48.51 o
  -2   4  15      480.34      413.62     36.09 o
  -1   4  15     2875.61     2726.29     35.35 o
   0   4  15      234.66      207.33     39.94 o
   1   4  15       57.57       90.02     41.10 o
   2   4  15      313.74      344.79     47.35 o
   3   4  15       12.29        5.25     45.38 o
   4   4  15     2296.38     2256.29     62.03 o
   5   4  15     1823.37     1808.03     66.40 o
   6   4  15      431.70      478.16     61.52 o
   7   4  15      619.54      741.61     60.80 o
   8   4  15      238.39      229.61     67.05 o
 -11   5  15        5.15      -13.75     52.88 o
 -10   5  15       93.40       94.75     57.21 o
  -9   5  15      446.76      413.41     54.16 o
  -8   5  15      355.94      416.20     32.00 o
  -7   5  15      612.67      667.94     32.90 o
  -6   5  15      490.56      517.73     32.46 o
  -5   5  15       77.06      104.82     24.36 o
  -4   5  15      223.72      207.10     41.10 o
  -3   5  15      845.14      833.61     44.60 o
  -2   5  15      683.61      660.04     44.11 o
  -1   5  15       29.39       41.63     27.22 o
   0   5  15     1349.36     1288.15     49.41 o
   1   5  15      862.62      867.61     47.83 o
   2   5  15     1048.07     1020.58     52.29 o
   3   5  15      437.20      436.91     50.87 o
   4   5  15      444.57      375.24     53.69 o
   5   5  15      789.85      767.71     61.90 o
   6   5  15        9.96       -9.92     60.18 o
   7   5  15        1.75       27.95     59.42 o
  -9   6  15       49.88       53.71     55.16 o
  -8   6  15       31.05       49.21     53.10 o
  -7   6  15        3.55        1.82     31.36 o
  -6   6  15        0.01        2.82     31.82 o
  -5   6  15       57.09       60.67     32.23 o
  -4   6  15      174.54      180.73     32.94 o
  -3   6  15      235.28      270.05     32.32 o
  -2   6  15      241.81      227.97     47.25 o
  -1   6  15        7.75      -20.28     48.65 o
   0   6  15       44.58       32.61     30.31 o
   1   6  15      348.64      350.98     35.93 o
   2   6  15      416.42      323.37     39.09 o
   3   6  15       10.72      -11.34     52.47 o
   4   6  15      124.03      108.35     54.26 o
   5   6  15        0.06       -1.22     59.85 o
   6   6  15        0.02        7.68     64.78 o
  -7   7  15      161.50      179.65     55.91 o
  -6   7  15      771.94      746.44     60.02 o
  -5   7  15      212.84      237.83     52.52 o
  -4   7  15     1562.26     1513.20     42.63 o
  -3   7  15      423.74      392.40     35.15 o
  -2   7  15        4.36       20.22     34.93 o
  -1   7  15      300.85      320.37     35.68 o
   0   7  15      875.38      802.89     59.07 o
   1   7  15      156.73      134.18     54.40 o
   2   7  15       23.29       35.31     52.05 o
   4   7  15       40.12      109.97     59.60 o
  -5   8  15     1013.16      917.90     60.97 o
 -15   0  16     1359.85     1347.59     55.80 o
 -14   0  16      541.14      541.87     48.66 o
 -13   0  16       23.36       17.32     43.76 o
 -12   0  16     1010.52      940.18     47.22 o
 -11   0  16      288.82      295.68     40.30 o
 -10   0  16     5033.29     5176.32     61.96 o
  -9   0  16     8921.72     8502.24     65.09 o
  -8   0  16     8289.59     8615.72     76.18 o
  -7   0  16     1561.17     1577.85     42.89 o
  -6   0  16     2278.22     2290.45     49.72 o
  -5   0  16       22.18        5.92     34.76 o
  -4   0  16     6837.08     6527.76     64.21 o
  -3   0  16       63.63       80.39     20.98 o
  -2   0  16     8812.39     8877.55     73.08 o
  -1   0  16     3469.60     3488.77     53.99 o
   0   0  16     3494.53     3643.85     55.26 o
   1   0  16      765.13      814.48     38.85 o
   2   0  16     1472.31     1538.91     45.15 o
   3   0  16       59.90       53.71     27.01 o
   4   0  16     1493.45     1480.94     35.15 o
   5   0  16     1073.28     1091.59     34.47 o
   6   0  16     1517.46     1634.65     36.64 o
   7   0  16     1636.64     1635.43     44.39 o
   8   0  16     1994.35     1929.41     40.16 o
   9   0  16      556.71      574.90     59.47 o
  10   0  16       58.53       50.15     60.71 o
 -15   1  16      550.64      615.47     55.93 o
 -14   1  16     2232.28     2134.37     61.95 o
 -13   1  16     2119.96     2304.26     50.32 o
 -12   1  16     2199.48     2205.34     37.84 o
 -11   1  16     3546.80     3365.53     39.70 o
 -10   1  16       12.23       36.06     21.12 o
  -9   1  16      792.82      771.25     29.85 o
  -8   1  16      467.56      527.27     36.96 o
  -7   1  16     2081.26     1942.73     32.21 o
  -6   1  16     3411.48     3337.06     37.08 o
  -5   1  16     2253.15     2295.18     96.96 o
  -4   1  16     6775.81     6452.73     73.20 o
  -3   1  16     1550.67     1553.39     17.81 o
  -2   1  16      399.75      387.40     31.46 o
  -1   1  16      383.77      371.43     25.80 o
   0   1  16      931.02      936.51     48.80 o
   1   1  16      726.20      722.26     28.67 o
   2   1  16     1141.41     1136.20     32.37 o
   3   1  16     1184.69     1138.28     25.34 o
   4   1  16     2013.89     2044.98     45.84 o
   5   1  16      273.14      247.44     24.07 o
   6   1  16       42.45       32.60     20.55 o
   7   1  16      153.79      165.14     21.19 o
   8   1  16       23.76       27.56     28.32 o
   9   1  16      239.72      255.51     41.05 o
  10   1  16     1219.63     1286.79     67.37 o
 -14   2  16       52.20       76.33     53.83 o
 -13   2  16       12.83       16.92     49.03 o
 -12   2  16      831.84      748.14     51.46 o
 -11   2  16      207.80      259.36     21.84 o
 -10   2  16      401.28      460.31     21.61 o
  -9   2  16     1683.65     1650.04     46.23 o
  -8   2  16      773.55      782.63     42.08 o
  -7   2  16      520.93      552.21     39.34 o
  -6   2  16      503.40      503.65     40.31 o
  -5   2  16      486.72      506.61     28.95 o
  -4   2  16      364.77      369.01     17.46 o
  -3   2  16      106.66      113.31     17.04 o
  -2   2  16     1024.60      979.67     37.67 o
  -1   2  16      514.04      579.13     47.83 o
   0   2  16      944.85      947.21     30.85 o
   1   2  16       27.22       39.48     21.92 o
   2   2  16      296.18      271.22     27.72 o
   3   2  16        4.56       14.61     25.97 o
   4   2  16      298.30      310.56     43.11 o
   5   2  16      124.43      158.39     27.06 o
   6   2  16       76.05      101.70     28.33 o
   7   2  16      380.08      416.89     62.47 o
   8   2  16       67.81       75.52     57.58 o
   9   2  16       20.25      -37.76     65.26 o
 -13   3  16       91.50      177.95     58.70 o
 -12   3  16       40.97       59.06     54.92 o
 -11   3  16       28.52       61.54     52.62 o
 -10   3  16       33.21       51.54     28.55 o
  -9   3  16       29.91       22.86     28.38 o
  -8   3  16      159.31      155.84     27.77 o
  -7   3  16       69.06       69.49     35.47 o
  -6   3  16       26.43       58.31     36.82 o
  -5   3  16      328.11      362.25     37.89 o
  -4   3  16      342.63      341.82     23.37 o
  -3   3  16      810.39      795.04     42.85 o
  -2   3  16       53.40       38.13     23.33 o
  -1   3  16       52.78       61.23     15.56 o
   0   3  16      714.48      656.84     28.13 o
   1   3  16       64.58       92.57     27.01 o
   2   3  16      263.62      271.63     26.97 o
   3   3  16       48.47       54.95     26.59 o
   4   3  16      160.49      162.36     27.80 o
   5   3  16       40.90       29.97     50.57 o
   6   3  16       46.13       43.34     57.21 o
   7   3  16      218.54      202.82     56.24 o
   8   3  16       33.04      -18.45     64.40 o
 -12   4  16       47.45       65.77     52.97 o
 -11   4  16      198.30      225.12     55.80 o
 -10   4  16      823.28      788.01     59.49 o
  -9   4  16     1522.53     1453.49     44.36 o
  -8   4  16      573.98      579.06     30.99 o
  -7   4  16      358.10      366.60     30.14 o
  -6   4  16        3.38       -5.97     40.00 o
  -5   4  16       48.65       55.54     25.05 o
  -4   4  16       13.15        4.21     26.12 o
  -3   4  16     2330.66     2324.21     35.13 o
  -2   4  16     4515.46     4320.65     55.70 o
  -1   4  16      355.29      343.70     27.59 o
   0   4  16      662.46      653.94     44.62 o
   1   4  16      610.78      601.66     45.09 o
   2   4  16        4.81        8.17     44.31 o
   3   4  16        0.90       -3.54     49.84 o
   4   4  16      523.68      571.33     57.00 o
   5   4  16      154.09      146.51     52.91 o
   6   4  16      530.14      552.41     58.29 o
   7   4  16      830.20      774.02     64.40 o
 -10   5  16       22.64        6.40     51.59 o
  -9   5  16        1.51       40.60     55.92 o
  -8   5  16      358.61      321.60     31.92 o
  -7   5  16     1801.11     1854.47     39.58 o
  -6   5  16      318.34      342.11     31.86 o
  -5   5  16     3831.96     3816.92     46.66 o
  -4   5  16     1560.02     1496.40     35.47 o
  -3   5  16      491.85      422.74     40.12 o
  -2   5  16      764.57      697.29     45.33 o
  -1   5  16      321.24      304.26     38.33 o
   0   5  16      210.65      194.15     30.65 o
   1   5  16     1376.72     1427.70     53.08 o
   2   5  16     2330.50     2436.00     63.10 o
   3   5  16     1171.25     1032.59     57.40 o
   4   5  16      440.47      442.79     57.73 o
   5   5  16      665.95      650.75     60.30 o
   6   5  16        3.68       -6.76     58.56 o
  -9   6  16      808.27      841.33     63.91 o
  -8   6  16     1084.57     1059.96     64.15 o
  -7   6  16      978.40      962.89     41.12 o
  -6   6  16       51.51       37.24     34.87 o
  -5   6  16       13.67       11.48     34.05 o
  -4   6  16       10.05       17.67     31.14 o
  -3   6  16     1544.03     1509.19     38.17 o
  -2   6  16     2349.99     2117.24     56.91 o
  -1   6  16      311.78      276.66     50.74 o
   0   6  16      482.83      515.56     47.09 o
   1   6  16      443.09      418.90     35.15 o
   2   6  16      637.81      523.18     39.22 o
   3   6  16      172.10      189.74     55.14 o
   4   6  16      503.46      530.21     60.82 o
   5   6  16      396.62      420.29     62.87 o
  -6   7  16       81.14      101.84     54.45 o
  -5   7  16      733.69      756.73     40.58 o
  -4   7  16     1653.82     1628.72     99.33 o
  -3   7  16      170.90      182.78     36.83 o
  -2   7  16      291.98      308.71     37.43 o
  -1   7  16        4.29       21.89     56.89 o
   0   7  16       33.38       59.56     57.37 o
   1   7  16      432.76      380.89     54.73 o
   4   7  16      558.94      553.07     62.96 o
 -15   1  17      237.79      235.94     54.42 o
 -14   1  17      166.36      182.40     50.88 o
 -13   1  17      296.78      320.14     32.53 o
 -12   1  17     1093.97     1079.78     34.02 o
 -11   1  17       53.97       85.49     28.23 o
 -10   1  17      106.29      100.95     22.09 o
  -9   1  17      573.20      562.36     30.10 o
  -8   1  17       24.81       24.96     27.02 o
  -7   1  17      111.93      135.42     26.63 o
  -6   1  17      205.73      200.31     26.56 o
  -5   1  17     1623.89     1660.76     34.12 o
  -4   1  17       65.30       66.21     12.36 o
  -3   1  17     1470.87     1428.70     42.93 o
  -2   1  17      506.40      467.70     28.82 o
  -1   1  17      116.65       99.09     26.03 o
   0   1  17       10.83       14.63     27.08 o
   1   1  17      771.84      802.18     47.65 o
   2   1  17     1272.10     1216.67     40.77 o
   3   1  17      102.12      113.33     22.99 o
   4   1  17      531.93      544.03     26.64 o
   5   1  17      602.48      606.33     26.65 o
   6   1  17       50.61       46.89     24.18 o
   7   1  17        0.48        5.36     28.31 o
   8   1  17        6.29       -1.01     30.03 o
   9   1  17      192.32      235.81     41.66 o
 -14   2  17      598.73      551.33     59.31 o
 -13   2  17       25.99       68.49     53.77 o
 -12   2  17        2.43      -13.93     47.60 o
 -11   2  17       61.10       79.07     22.56 o
 -10   2  17      648.32      663.68     23.65 o
  -9   2  17     2097.69     2223.11     37.37 o
  -8   2  17     3422.05     3391.18     56.99 o
  -7   2  17     2350.09     2346.74     51.91 o
  -6   2  17       60.27       89.99     37.66 o
  -5   2  17      244.38      252.37     29.84 o
  -4   2  17      745.83      733.67     21.01 o
  -3   2  17     6671.07     6868.65     51.23 o
  -2   2  17      377.94      358.84     10.09 o
  -1   2  17     3478.30     3440.74     40.33 o
   0   2  17     3434.01     3504.70     79.51 o
   1   2  17     1263.55     1269.83     29.41 o
   2   2  17      628.72      625.27     25.84 o
   3   2  17      445.24      426.88     29.74 o
   4   2  17      180.86      177.71     28.73 o
   5   2  17      991.22     1009.34     32.81 o
   6   2  17     3073.64     3159.82     75.96 o
   7   2  17     2612.95     2593.20     76.48 o
   8   2  17      352.56      380.66     60.66 o
 -13   3  17     1739.58     1739.10     64.58 o
 -12   3  17     3030.39     3095.41     69.48 o
 -11   3  17      800.77      865.83     54.18 o
 -10   3  17      549.14      578.30     31.38 o
  -9   3  17      269.95      269.66     31.78 o
  -8   3  17        4.69        0.32     29.80 o
  -7   3  17      101.50      144.18     39.26 o
  -6   3  17     2721.62     2850.98     56.96 o
  -5   3  17     3916.89     3925.19     59.94 o
  -4   3  17      342.67      319.37     22.58 o
  -3   3  17     3032.39     2967.54    186.13 o
  -2   3  17      659.71      621.78     21.99 o
  -1   3  17      152.23      127.81     28.55 o
   0   3  17      819.99      819.38     43.11 o
   1   3  17     3006.85     2916.14    132.04 o
   2   3  17     1335.71     1340.66     33.20 o
   3   3  17     2041.77     2055.10     36.89 o
   4   3  17     1764.01     1717.32     64.38 o
   5   3  17      836.03      828.76     56.70 o
   6   3  17       24.45       19.01     53.83 o
   7   3  17       11.33      -25.33     56.81 o
 -11   4  17      107.79      117.65     57.19 o
 -10   4  17      450.69      428.25     52.37 o
  -9   4  17     1470.07     1470.11     36.86 o
  -8   4  17     1617.59     1681.97     37.88 o
  -7   4  17      516.12      556.97     33.48 o
  -6   4  17      162.51      169.80     42.85 o
  -5   4  17      136.53      116.89     25.50 o
  -4   4  17      141.28      150.15     26.31 o
  -3   4  17      976.42      973.43     96.03 o
  -2   4  17      399.87      386.72     37.88 o
  -1   4  17      667.63      658.33     40.65 o
   0   4  17      979.08      983.82     48.61 o
   1   4  17      177.18      172.02     46.10 o
   2   4  17       84.33       88.77     46.48 o
   3   4  17      276.93      200.70     53.34 o
   4   4  17       10.29       22.53     55.02 o
   5   4  17      417.17      393.63     58.31 o
   6   4  17      971.10      995.54     63.46 o
   7   4  17      751.97      938.99     71.17 o
 -10   5  17       85.35      108.76     59.89 o
  -9   5  17      245.89      270.66     52.45 o
  -8   5  17       73.06       66.09     32.70 o
  -7   5  17      185.26      184.97     32.41 o
  -6   5  17        6.30        7.95     33.47 o
  -5   5  17      822.14      891.30     33.67 o
  -4   5  17      135.93      164.29     31.97 o
  -3   5  17       20.65       59.95     38.31 o
  -2   5  17      170.65      167.93     40.43 o
  -1   5  17       44.73       36.55     28.36 o
   0   5  17       34.24       23.73     30.62 o
   1   5  17      133.25      117.10     47.90 o
   2   5  17      518.49      553.09     52.15 o
   3   5  17      363.54      386.06     56.88 o
   4   5  17       11.99        2.22     57.47 o
   5   5  17      602.27      612.60     62.36 o
   6   5  17       14.19       -9.93     60.34 o
  -8   6  17        0.35       -4.79     53.90 o
  -7   6  17       37.50       54.06     34.15 o
  -6   6  17      330.30      304.23     36.11 o
  -5   6  17        3.60       26.79     27.07 o
  -4   6  17      335.19      338.26     28.60 o
  -3   6  17       36.09       68.16     47.52 o
  -2   6  17        0.28       15.20     44.93 o
  -1   6  17      188.67      171.58     49.26 o
   0   6  17        0.17        4.93     32.21 o
   1   6  17       37.85       48.24     34.45 o
   2   6  17      114.70       68.14     37.24 o
   3   6  17      282.52      312.09     57.41 o
   4   6  17        2.37        1.45     59.70 o
  -6   7  17      611.11      556.58     61.26 o
  -5   7  17      287.75      322.76     38.50 o
  -4   7  17      492.63      501.70     44.93 o
  -3   7  17      202.68      226.26     38.56 o
  -2   7  17      344.82      362.58     38.63 o
  -1   7  17      220.80      218.43     57.98 o
   0   7  17     1019.25      910.41     63.96 o
 -15   0  18     1624.48     1612.61     58.25 o
 -14   0  18      628.41      712.83     52.42 o
 -13   0  18     1323.95     1251.06     53.80 o
 -12   0  18      131.53      147.41     44.41 o
 -11   0  18      390.44      337.84     43.73 o
 -10   0  18      938.64      975.87     46.53 o
  -9   0  18     5857.79     5648.96     68.50 o
  -8   0  18     2571.93     2662.29     55.63 o
  -7   0  18      271.07      270.66     43.60 o
  -6   0  18     4560.08     4544.95     64.42 o
  -5   0  18     5391.00     5134.83     64.96 o
  -4   0  18     7447.00     7404.31     74.37 o
  -3   0  18      336.19      302.09     19.47 o
  -2   0  18      397.57      370.30     41.15 o
  -1   0  18     2296.83     2260.91     48.96 o
   0   0  18     2341.75     2473.01     54.81 o
   1   0  18     5695.65     5683.61     68.82 o
   2   0  18     2082.86     2176.77     53.77 o
   3   0  18      975.13      805.15     43.32 o
   4   0  18        0.25      -10.41     39.64 o
   5   0  18      617.75      599.67     33.68 o
   6   0  18      862.24      924.16     37.82 o
   7   0  18     1241.45     1240.25     39.47 o
   8   0  18     2620.80     2800.01     78.72 o
 -15   1  18       68.39       53.78     52.79 o
 -14   1  18       59.68       70.50     51.92 o
 -13   1  18     1581.89     1618.38     38.06 o
 -12   1  18      929.99     1010.47     34.28 o
 -11   1  18     1234.61     1244.78     27.85 o
 -10   1  18      661.75      677.54     25.39 o
  -9   1  18       13.16       33.35     41.81 o
  -8   1  18      182.18      170.55     28.41 o
  -7   1  18       37.06       40.59     27.86 o
  -6   1  18     4930.97     4829.35    146.77 o
  -5   1  18       52.19       63.47     25.62 o
  -4   1  18     2314.34     2240.16     49.44 o
  -3   1  18     3157.36     3130.12     70.13 o
  -2   1  18     1891.30     1841.19     76.12 o
  -1   1  18      947.25      975.07     65.07 o
   0   1  18        1.27       11.36     25.78 o
   1   1  18      195.00      165.97     26.10 o
   2   1  18      867.60      820.84     30.73 o
   3   1  18      515.19      574.22     26.75 o
   4   1  18     2510.95     2546.12     34.04 o
   5   1  18      332.39      332.47     26.70 o
   6   1  18     1426.04     1443.41     31.03 o
   7   1  18     1346.37     1334.88     41.81 o
   8   1  18       14.31       10.14     31.67 o
   9   1  18      161.20      195.15     62.26 o
 -14   2  18       58.91       68.66     54.83 o
 -13   2  18      474.17      545.16     56.26 o
 -12   2  18        7.30       15.91     31.33 o
 -11   2  18        5.73        4.50     22.27 o
 -10   2  18      135.30      164.20     23.05 o
  -9   2  18      396.67      411.74     30.65 o
  -8   2  18      763.71      801.10     45.85 o
  -7   2  18      125.90      162.06     41.11 o
  -6   2  18      201.49      193.45     30.00 o
  -5   2  18     4849.48     4772.12     74.52 o
  -4   2  18     2062.32     2126.92     42.09 o
  -3   2  18      871.99      841.98     26.37 o
  -2   2  18      463.22      443.69     39.57 o
  -1   2  18     1068.15     1072.92     33.49 o
   0   2  18     1154.51     1139.76     34.41 o
   1   2  18      386.22      439.28     26.39 o
   2   2  18     1392.45     1277.93     36.42 o
   3   2  18      325.25      306.15     25.34 o
   4   2  18       17.22       17.33     24.69 o
   5   2  18        5.03       10.13     28.50 o
   6   2  18      313.21      351.29     61.50 o
   7   2  18       78.73       77.10     61.62 o
 -12   3  18       38.05       69.71     57.41 o
 -11   3  18        2.10       25.75     31.71 o
 -10   3  18       81.01       74.17     31.13 o
  -9   3  18      200.48      193.35     30.78 o
  -8   3  18       54.04       55.59     30.12 o
  -7   3  18       19.33        4.44     40.51 o
  -6   3  18      291.53      246.92     41.62 o
  -5   3  18       18.20       31.18     21.74 o
  -4   3  18        3.59        5.02     22.94 o
  -3   3  18     1725.67     1630.78     60.34 o
  -2   3  18      151.55      131.83     21.23 o
  -1   3  18       80.17      101.17     30.58 o
   0   3  18      129.30      108.21     23.40 o
   1   3  18      639.21      595.62     31.89 o
   2   3  18      431.50      409.05     30.90 o
   3   3  18      253.16      224.86     29.72 o
   4   3  18        0.02        5.72     28.43 o
   5   3  18       21.49       23.13     54.84 o
   6   3  18        0.47       -8.57     55.44 o
   7   3  18        1.77        2.24     61.35 o
 -11   4  18        2.58       22.01     55.51 o
 -10   4  18      495.74      535.81     60.15 o
  -9   4  18      261.11      256.73     33.15 o
  -8   4  18      224.66      222.42     32.20 o
  -7   4  18     1193.78     1163.77     41.58 o
  -6   4  18       19.23       46.79     44.87 o
  -5   4  18       25.00       32.46     25.91 o
  -4   4  18       81.27       87.98     27.70 o
  -3   4  18       84.29       91.19     28.34 o
  -2   4  18      262.43      252.22     30.28 o
  -1   4  18       84.19       60.03     37.76 o
   0   4  18       82.53       87.52     45.42 o
   1   4  18     1596.75     1489.68     56.44 o
   2   4  18       57.60       33.48     48.60 o
   3   4  18        3.28       -1.98     52.47 o
   4   4  18        5.38      -19.07     52.54 o
   5   4  18        3.16       -0.15     61.02 o
   6   4  18      230.69      246.18     64.76 o
  -9   5  18      335.15      409.47     59.47 o
  -8   5  18        3.70       10.66     33.73 o
  -7   5  18       25.20       39.56     32.87 o
  -6   5  18      611.57      679.47     37.73 o
  -5   5  18      898.47      883.31     35.07 o
  -4   5  18     2143.03     2023.23     39.57 o
  -3   5  18     1457.87     1409.79     36.83 o
  -2   5  18      623.08      604.66     43.10 o
  -1   5  18       39.27       33.79     40.69 o
   0   5  18       19.87       10.05     32.24 o
   1   5  18      264.41      252.93     50.14 o
   2   5  18      459.24      481.95     53.73 o
   3   5  18     1073.27     1062.29     62.20 o
   4   5  18     1066.95     1153.19     64.84 o
   5   5  18      229.27      304.30     65.63 o
  -7   6  18     1748.27     1773.14     43.99 o
  -6   6  18      296.60      336.79     37.09 o
  -5   6  18     1169.68     1146.65     32.75 o
  -4   6  18      108.93       82.33     29.47 o
  -3   6  18        3.42       26.93     48.58 o
  -2   6  18      232.84      248.48     48.50 o
  -1   6  18     1319.84     1220.63     56.75 o
   0   6  18      253.22      220.40     48.77 o
   1   6  18     2625.77     2543.05    172.94 o
   2   6  18      811.29      742.79     60.12 o
   3   6  18       73.38       42.42     56.01 o
   4   6  18       46.09       64.00     62.88 o
  -5   7  18      488.90      517.80     50.02 o
  -4   7  18     1474.19     1485.83     57.85 o
  -3   7  18     1404.15     1314.45     44.39 o
  -2   7  18      456.90      438.84     39.73 o
  -1   7  18      465.94      378.36     59.20 o
 -14   1  19       36.01       51.01     53.05 o
 -13   1  19       66.16       71.96     32.73 o
 -12   1  19      262.16      288.11     32.53 o
 -11   1  19       65.32       80.04     24.76 o
 -10   1  19      881.70      914.47     35.29 o
  -9   1  19      839.58      837.08     44.83 o
  -8   1  19      403.10      421.41     30.77 o
  -7   1  19      118.00      140.06     35.10 o
  -6   1  19        8.58        8.25     27.19 o
  -5   1  19       49.31       57.34     30.47 o
  -4   1  19      178.77      168.33     13.08 o
  -3   1  19     3003.36     2979.83     57.91 o
  -2   1  19      236.27      227.63     29.92 o
  -1   1  19      153.83      168.84     28.61 o
   0   1  19      347.62      390.89     32.17 o
   1   1  19      105.02      133.57     30.99 o
   2   1  19      208.54      184.21     28.33 o
   3   1  19       65.96       48.36     26.16 o
   4   1  19      231.63      272.60     27.00 o
   5   1  19      257.59      245.30     27.33 o
   6   1  19       86.99       84.15     27.07 o
   7   1  19      308.61      298.66     38.40 o
   8   1  19      130.25       90.35     48.74 o
 -13   2  19      723.52      760.36     57.77 o
 -12   2  19      809.94      816.97     35.61 o
 -11   2  19      611.68      598.11     26.41 o
 -10   2  19       28.71       49.99     30.02 o
  -9   2  19      907.77      897.29     39.18 o
  -8   2  19     3404.66     3307.22     61.02 o
  -7   2  19      954.91      928.48     45.73 o
  -6   2  19     4412.60     4447.27     47.70 o
  -5   2  19      914.67      925.80     37.51 o
  -4   2  19       64.59       58.04     17.34 o
  -3   2  19      455.37      452.50     19.14 o
  -2   2  19      424.37      425.40     24.97 o
  -1   2  19      239.06      233.21     30.69 o
   0   2  19     1488.07     1419.86     60.00 o
   1   2  19     1321.02     1297.09     34.59 o
   2   2  19      528.78      529.24     27.56 o
   3   2  19      247.16      245.31     26.77 o
   4   2  19      110.55       89.14     26.70 o
   5   2  19       16.38        5.14     26.22 o
   6   2  19      379.19      338.32     40.42 o
   7   2  19      446.84      512.96     47.38 o
   8   2  19      187.38      156.02     55.56 o
 -12   3  19      639.27      738.47     58.40 o
 -11   3  19     3530.42     3363.17     45.68 o
 -10   3  19     1551.66     1588.10     38.26 o
  -9   3  19      969.65      939.04     36.43 o
  -8   3  19     2977.82     2898.93     59.12 o
  -7   3  19      271.72      276.69     43.14 o
  -6   3  19      260.03      276.97     41.85 o
  -5   3  19      264.94      250.46     24.20 o
  -4   3  19     2682.69     2564.22    118.47 o
  -3   3  19     2932.03     3029.09     51.71 o
  -2   3  19     3682.25     3743.81     46.95 o
  -1   3  19      269.28      274.65     30.16 o
   0   3  19        7.56       12.14     32.26 o
   1   3  19      151.32      107.08     24.96 o
   2   3  19      170.44      136.67     30.39 o
   3   3  19     1411.65     1396.18     75.73 o
   4   3  19      151.54      182.21     30.58 o
   5   3  19      914.62      924.86     65.78 o
   6   3  19      914.56      900.83     63.60 o
 -11   4  19      153.09      187.46     56.56 o
 -10   4  19        1.90       -0.34     52.17 o
  -9   4  19      913.56      912.41     52.27 o
  -8   4  19      538.86      577.51     35.87 o
  -7   4  19     1085.21     1174.24     53.82 o
  -6   4  19     5358.14     5505.90     76.29 o
  -5   4  19      315.10      277.92     28.93 o
  -4   4  19     1147.45     1084.87     31.58 o
  -3   4  19     2128.76     1957.62     74.92 o
  -2   4  19       95.92      103.55     29.28 o
  -1   4  19       10.92        3.74     29.96 o
   0   4  19      684.08      730.74     50.88 o
   1   4  19     1151.73     1181.95     56.28 o
   2   4  19     1434.03     1409.89     60.64 o
   3   4  19     1375.25     1330.42     62.66 o
   4   4  19      119.17      102.44     55.11 o
   5   4  19        4.03      -61.21     62.64 o
  -9   5  19       80.56      112.10     59.32 o
  -8   5  19      160.08      149.10     34.54 o
  -7   5  19       20.01       19.86     35.38 o
  -6   5  19      155.12      140.27     35.76 o
  -5   5  19        2.31        0.60     29.92 o
  -4   5  19     1012.31      957.47     36.83 o
  -3   5  19      513.16      523.40     35.30 o
  -2   5  19      830.50      777.53     39.30 o
  -1   5  19        4.10        9.02     41.32 o
   0   5  19      210.97      178.02     34.19 o
   1   5  19       20.01        3.92     50.55 o
   2   5  19        7.26       -1.78     54.31 o
   3   5  19       82.22      123.66     58.06 o
   4   5  19       63.03      100.92     58.17 o
  -7   6  19       80.16      100.66     38.45 o
  -6   6  19       95.80      105.49     37.91 o
  -5   6  19      178.71      169.53     30.65 o
  -4   6  19       11.79       14.27     30.37 o
  -3   6  19       78.21       61.33     37.87 o
  -2   6  19      393.74      393.36     48.99 o
  -1   6  19       58.22       63.15     50.62 o
   0   6  19      108.28       53.74     52.47 o
   1   6  19       64.96       81.67     38.65 o
   2   6  19        9.64       13.24     39.19 o
   3   6  19        6.42       20.45     59.44 o
  -5   7  19      467.23      458.60     58.80 o
  -4   7  19       38.94       62.72     31.32 o
  -3   7  19       97.56      131.64     39.74 o
  -2   7  19      262.71      273.44     39.97 o
 -14   0  20      973.28      861.76     55.77 o
 -13   0  20     2517.92     2559.21     63.61 o
 -12   0  20      963.25     1028.11     52.40 o
 -11   0  20      935.26      997.66     49.92 o
 -10   0  20      454.11      451.33     50.15 o
  -9   0  20      891.49      892.08     53.24 o
  -8   0  20       24.58       39.69     46.49 o
  -7   0  20     3884.77     3833.86     63.79 o
  -6   0  20      134.57      134.02     45.25 o
  -5   0  20      219.15      218.44     39.86 o
  -4   0  20     5797.72     5739.43     73.00 o
  -3   0  20       96.40       79.28     41.99 o
  -2   0  20      733.67      697.80     44.35 o
  -1   0  20       15.28       56.75     44.54 o
   0   0  20     3538.38     3491.90     64.74 o
   1   0  20     1621.60     1861.17     55.70 o
   2   0  20     1523.92     1498.60     50.69 o
   3   0  20      957.01      928.85     48.79 o
   4   0  20      331.91      358.94     45.28 o
   5   0  20      248.90      215.97     46.09 o
   6   0  20      339.90      385.12     47.37 o
   7   0  20       87.39       61.34     59.71 o
 -14   1  20      231.76      200.12     54.37 o
 -13   1  20        6.46       28.76     53.09 o
 -12   1  20      499.18      445.52     34.18 o
 -11   1  20      855.39      851.48     28.65 o
 -10   1  20       31.05       45.35     31.71 o
  -9   1  20     2012.77     2176.77     58.76 o
  -8   1  20     1642.11     1701.46     38.98 o
  -7   1  20     2044.30     1996.29     39.08 o
  -6   1  20      107.24       83.72     32.82 o
  -5   1  20      257.34      272.12     32.58 o
  -4   1  20      197.08      216.12     33.74 o
  -3   1  20     2480.40     2492.86     74.84 o
  -2   1  20      820.33      830.66     35.64 o
  -1   1  20      816.47      941.73     33.76 o
   0   1  20      893.83      834.46     31.96 o
   1   1  20     1353.29     1190.76     35.21 o
   2   1  20      697.66      562.76     33.44 o
   3   1  20       38.03       63.11     30.87 o
   4   1  20      502.15      553.17     28.92 o
   5   1  20     1207.18     1190.12     32.18 o
   6   1  20     1303.15     1349.30     43.72 o
   7   1  20     1500.96     1583.30     46.08 o
 -13   2  20      473.17      591.45     59.46 o
 -12   2  20      536.91      604.42     37.12 o
 -11   2  20      170.97      209.72     33.54 o
 -10   2  20      546.10      556.79     35.58 o
  -9   2  20        4.01       10.81     43.50 o
  -8   2  20     1172.10     1147.41     52.12 o
  -7   2  20      209.20      201.70     40.82 o
  -6   2  20      203.87      200.48     30.87 o
  -5   2  20     1503.83     1576.26     44.61 o
  -4   2  20      118.85      117.57     30.00 o
  -3   2  20       30.36       33.12     18.21 o
  -2   2  20      305.61      301.53     20.94 o
  -1   2  20      232.11      203.22     31.56 o
   0   2  20      482.50      487.42     34.71 o
   1   2  20      469.17      520.08     32.66 o
   2   2  20      302.80      338.02     27.74 o
   3   2  20      181.49      182.10     27.06 o
   4   2  20      373.13      369.62     29.21 o
   5   2  20       85.66       88.55     38.98 o
   6   2  20      330.47      351.75     43.41 o
   7   2  20      129.69      107.51     56.38 o
   8   2  20      185.19      187.68     57.15 o
 -12   3  20       13.33       31.89     59.37 o
 -11   3  20        6.11       25.47     34.51 o
 -10   3  20      107.14      118.59     35.27 o
  -9   3  20      208.54      172.66     35.31 o
  -8   3  20       40.51       36.67     42.79 o
  -7   3  20       63.36       75.19     46.36 o
  -6   3  20      368.85      412.24     49.05 o
  -5   3  20       44.94       24.14     41.95 o
  -4   3  20       88.01       96.96     24.70 o
  -3   3  20      283.43      285.42     28.09 o
  -2   3  20     1311.11     1236.74     50.96 o
  -1   3  20      161.77      136.75     34.31 o
   0   3  20        2.44        9.74     33.37 o
   1   3  20      297.36      287.67     27.58 o
   2   3  20      111.89      103.43     27.39 o
   3   3  20       57.07       46.06     27.84 o
   4   3  20        0.11      -11.04     56.16 o
   5   3  20        3.79        5.37     62.56 o
 -10   4  20       12.60        0.71     33.16 o
  -9   4  20        8.80        7.36     33.72 o
  -8   4  20       61.47       60.31     36.05 o
  -7   4  20      392.43      375.70     48.12 o
  -6   4  20     1699.62     1665.44     58.55 o
  -5   4  20       47.21       70.61     28.51 o
  -4   4  20      585.19      575.51     33.85 o
  -3   4  20       37.87       36.84     29.60 o
  -2   4  20      340.69      333.48     30.53 o
  -1   4  20       16.49        3.57     31.23 o
   0   4  20      160.52      147.48     57.20 o
   1   4  20      600.68      565.14     54.60 o
   2   4  20      454.80      503.70     56.61 o
   3   4  20       89.69       73.47     56.40 o
   4   4  20      265.36      258.47     59.75 o
   5   4  20        1.78       28.07     64.78 o
  -8   5  20      118.47      139.24     35.96 o
  -7   5  20      756.41      691.73     41.28 o
  -6   5  20        4.07       16.37     35.49 o
  -5   5  20      207.01      212.65     34.95 o
  -4   5  20      564.98      527.25     33.53 o
  -3   5  20      382.09      394.82     34.19 o
  -2   5  20      475.32      521.66     54.31 o
  -1   5  20     1959.47     1848.84     56.15 o
   0   5  20       46.70       40.49     42.48 o
   1   5  20       14.62        4.19     53.28 o
   2   5  20       19.64       -2.02     55.32 o
   3   5  20       11.91       -7.13     59.66 o
   4   5  20      142.76      179.03     61.30 o
  -7   6  20     2265.02     2329.03     66.75 o
  -6   6  20      741.87      793.44     42.98 o
  -5   6  20      212.15      240.11     31.03 o
  -4   6  20      879.73      871.44     55.49 o
  -3   6  20      161.30      134.30     36.37 o
  -2   6  20       73.14       66.24     44.91 o
  -1   6  20       78.11       71.65     51.91 o
   0   6  20      592.85      556.99     58.06 o
   1   6  20      590.26      544.15     38.98 o
   2   6  20      848.19      823.99     54.66 o
  -4   7  20      417.22      407.74     53.44 o
  -2   7  20      337.61      341.17     57.38 o
 -14   1  21      273.87      229.42     57.46 o
 -13   1  21        1.47       17.25     51.53 o
 -12   1  21        7.63       15.09     34.32 o
 -11   1  21       16.96       17.89     26.41 o
 -10   1  21     1835.17     1774.28     57.29 o
  -9   1  21      213.10      249.23     44.12 o
  -8   1  21     1151.17     1139.44     87.34 o
  -7   1  21      799.17      809.58     37.91 o
  -6   1  21       46.57       50.48     33.98 o
  -5   1  21      290.05      292.32     34.79 o
  -4   1  21      762.53      792.91     35.85 o
  -3   1  21      324.73      316.37     32.56 o
  -2   1  21      306.60      382.29     40.92 o
  -1   1  21      940.82     1013.91     38.40 o
   0   1  21      655.73      657.40     35.81 o
   1   1  21      101.53      136.17     32.37 o
   2   1  21      784.65      719.63     34.05 o
   3   1  21       12.73       27.11     30.94 o
   4   1  21      283.74      260.52     32.38 o
   5   1  21      108.80      124.86     29.07 o
   6   1  21      211.43      193.81     40.50 o
   7   1  21      758.57      862.71     57.14 o
 -12   2  21     1623.20     1650.94     42.32 o
 -11   2  21     1075.09     1066.51     38.67 o
 -10   2  21        8.20       27.18     33.81 o
  -9   2  21      143.03       88.36     47.56 o
  -8   2  21     1082.71     1029.83     54.41 o
  -7   2  21       36.98       29.12     47.77 o
  -6   2  21      762.33      802.02     38.27 o
  -5   2  21     5267.00     5265.63    102.81 o
  -4   2  21       72.00       57.58     31.78 o
  -3   2  21      743.54      731.17     36.13 o
  -2   2  21      406.30      410.19     35.48 o
  -1   2  21        8.50       26.34     33.02 o
   0   2  21        7.97       37.35     32.77 o
   1   2  21      609.41      612.34     36.73 o
   2   2  21      987.12     1016.83     38.85 o
   3   2  21     1090.41     1082.99     31.69 o
   4   2  21      824.18      797.70     31.73 o
   5   2  21      288.48      310.22     42.47 o
   6   2  21      372.31      423.93     60.25 o
   7   2  21       45.24        2.17     57.50 o
   8   2  21        7.36       -4.26     55.35 o
 -11   3  21      359.72      430.51     37.57 o
 -10   3  21     1159.14     1196.58     41.34 o
  -9   3  21     1353.71     1377.75     41.91 o
  -8   3  21     2013.03     2076.98     60.70 o
  -7   3  21     1366.66     1354.33     56.46 o
  -6   3  21       46.83       49.54     50.55 o
  -5   3  21       15.68       23.10     43.85 o
  -4   3  21      370.89      464.98     49.83 o
  -3   3  21      875.27      913.09     36.67 o
  -2   3  21     2748.33     2601.05     35.56 o
  -1   3  21      356.04      420.79     48.76 o
   0   3  21     2938.20     2884.19    150.89 o
   1   3  21      457.55      478.26     36.26 o
   2   3  21      601.84      511.69     34.12 o
   3   3  21      120.08       73.13     29.02 o
   4   3  21      358.34      368.41     44.41 o
   5   3  21      331.14      382.18     42.24 o
   6   3  21      566.34      569.52     60.88 o
 -10   4  21       30.88       31.83     45.81 o
  -9   4  21        1.37       -6.93     35.66 o
  -8   4  21      254.81      257.20     36.89 o
  -7   4  21      136.28      176.98     47.63 o
  -6   4  21      439.14      521.33     53.56 o
  -5   4  21     2880.86     3033.92     69.37 o
  -4   4  21     2009.28     2071.57     66.56 o
  -3   4  21      643.53      619.52     31.12 o
  -2   4  21      309.42      274.18     32.14 o
  -1   4  21       31.62       17.04     31.91 o
   0   4  21       49.32       13.29     59.94 o
   1   4  21      727.29      729.62     41.27 o
   2   4  21     2526.74     2498.38     71.18 o
   3   4  21     1092.50     1211.35     67.43 o
   4   4  21      328.72      373.92     62.50 o
  -8   5  21      522.44      570.22     55.13 o
  -7   5  21      134.75      145.50     40.35 o
  -6   5  21        2.64       10.55     48.97 o
  -5   5  21       16.78       16.03     55.52 o
  -4   5  21      205.88      172.59     58.86 o
  -3   5  21       59.48       68.92     32.73 o
  -2   5  21      198.89      176.06     36.11 o
  -1   5  21      578.86      549.48     43.62 o
   0   5  21      394.13      393.99     48.64 o
   1   5  21       35.21       12.20     36.57 o
   2   5  21      103.69      136.05     57.80 o
   3   5  21       17.32       -3.84     61.37 o
  -7   6  21     1277.78     1213.93     61.59 o
  -6   6  21      204.46      192.49     59.15 o
  -5   6  21        3.12       11.14     53.92 o
  -4   6  21       54.44       40.73     58.90 o
  -3   6  21       42.49       59.54     38.12 o
  -2   6  21        4.15       -8.03     45.46 o
  -1   6  21       25.88       41.85     47.59 o
   0   6  21        0.41      -18.59     47.60 o
   1   6  21       23.87       34.89     54.67 o
   2   6  21       14.27        2.11     60.78 o
 -14   0  22     1142.31     1167.74     61.33 o
 -13   0  22      871.70      839.81     55.97 o
 -12   0  22     1445.81     1412.94     58.54 o
 -11   0  22     1566.60     1564.61     57.38 o
 -10   0  22      911.54     1009.21     55.69 o
  -9   0  22      722.93      716.43     56.51 o
  -8   0  22      131.41       97.81     43.79 o
  -7   0  22      418.11      419.96     52.75 o
  -6   0  22      770.58      840.52     55.13 o
  -5   0  22     1580.75     1631.43     59.78 o
  -4   0  22     1833.49     1913.13     62.32 o
  -3   0  22     1731.03     1708.69     53.13 o
  -2   0  22     1828.10     1815.54     60.52 o
  -1   0  22      410.77      347.15     52.45 o
   0   0  22        9.49       22.02     49.95 o
   1   0  22      549.63      588.14     47.48 o
   2   0  22      584.40      604.92     52.54 o
   3   0  22      133.18      187.07     50.49 o
   4   0  22      426.37      480.70     49.17 o
   5   0  22     1973.85     2055.85     62.87 o
   6   0  22       19.34       -0.11     48.67 o
 -13   1  22      425.88      467.82     55.45 o
 -12   1  22       48.75       47.82     34.11 o
 -11   1  22      199.24      183.38     27.83 o
 -10   1  22      250.94      313.71     48.05 o
  -9   1  22     1983.65     2050.18     43.69 o
  -8   1  22     3986.05     3882.28    128.71 o
  -7   1  22     1098.92     1101.25     39.26 o
  -6   1  22      843.02      826.73     35.43 o
  -5   1  22      388.89      377.40     35.02 o
  -4   1  22     1185.47     1133.61     37.31 o
  -3   1  22     1737.67     1765.29     79.67 o
  -2   1  22     1163.19     1162.46     59.24 o
  -1   1  22     1162.99     1221.90     39.68 o
   0   1  22      129.69      174.45     36.41 o
   1   1  22      943.64      896.99     35.55 o
   2   1  22     1108.10     1087.24     39.10 o
   3   1  22       19.90       31.06     33.68 o
   4   1  22       47.87       78.01     32.92 o
   5   1  22      219.69      223.96     35.59 o
   6   1  22       67.70       66.29     50.77 o
   7   1  22     1088.54     1088.42     60.54 o
 -12   2  22      458.87      451.21     37.40 o
 -11   2  22      175.19      199.81     36.23 o
 -10   2  22     1195.55     1266.14     41.15 o
  -9   2  22        4.67       28.34     49.49 o
  -8   2  22       23.29       -8.78     50.01 o
  -7   2  22       19.28       30.11     32.12 o
  -6   2  22     1045.17     1033.68     39.90 o
  -5   2  22      130.03      146.47     32.92 o
  -4   2  22      153.37      178.51     33.72 o
  -3   2  22      962.53     1034.76     39.92 o
  -2   2  22      229.96      260.87     35.40 o
  -1   2  22      256.08      249.72     36.90 o
   0   2  22       11.11        9.81     32.65 o
   1   2  22      177.49      159.31     33.96 o
   2   2  22       69.47       85.76     33.31 o
   3   2  22      187.03      195.05     34.15 o
   4   2  22       40.94       61.64     28.67 o
   5   2  22      528.77      599.93     61.10 o
   6   2  22       34.08       14.07     57.93 o
 -11   3  22      174.31      156.79     47.11 o
 -10   3  22       18.14       18.06     36.95 o
  -9   3  22      398.19      345.49     37.24 o
  -8   3  22        8.39       17.95     47.59 o
  -7   3  22        2.22       40.41     45.59 o
  -6   3  22      169.76      152.41     52.61 o
  -5   3  22       65.85       60.43     44.94 o
  -4   3  22       78.54       83.04     45.79 o
  -3   3  22      283.10      297.57     38.18 o
  -2   3  22       78.61       75.73     34.09 o
  -1   3  22       28.19        4.46     34.63 o
   0   3  22      350.31      300.56     34.06 o
   1   3  22        9.26       15.94     35.20 o
   2   3  22      156.48      143.09     35.49 o
   3   3  22      176.65      184.02     30.86 o
   4   3  22        5.91      -10.86     44.74 o
 -10   4  22       78.82       78.01     49.57 o
  -9   4  22       24.18       49.02     46.28 o
  -8   4  22       48.27       25.74     38.94 o
  -7   4  22       41.83       36.59     50.25 o
  -6   4  22      775.72      773.81     57.02 o
  -5   4  22      302.84      331.99     51.00 o
  -4   4  22      233.64      235.29     49.47 o
  -3   4  22      874.06      986.94     63.38 o
  -2   4  22       42.41       33.78     47.94 o
  -1   4  22       50.48       22.03     30.38 o
   0   4  22      331.99      260.28     59.71 o
   1   4  22      155.06      173.26     61.09 o
   2   4  22        7.50        7.43     43.20 o
   3   4  22      316.52      459.53     66.18 o
  -8   5  22     1159.42     1087.60     61.32 o
  -7   5  22      372.25      406.26     59.39 o
  -6   5  22      390.49      395.21     54.21 o
  -5   5  22      123.88      134.31     55.44 o
  -4   5  22       28.58       24.01     51.31 o
  -3   5  22       35.93       28.39     59.97 o
  -2   5  22       82.02       85.56     54.61 o
  -1   5  22     1407.47     1275.39    117.84 o
   0   5  22      112.98      102.66     45.89 o
   1   5  22      269.91      250.72     47.84 o
   2   5  22      683.29      639.91     64.32 o
  -7   6  22       23.02       38.85     53.92 o
  -6   6  22      554.59      592.16     64.10 o
  -1   6  22      110.53       90.37     50.19 o
   0   6  22        2.28        7.13     53.23 o
 -12   1  23      285.61      297.83     30.11 o
 -11   1  23      130.06      116.17     38.27 o
 -10   1  23       34.76       40.54     52.71 o
  -9   1  23       84.82      111.91     34.36 o
  -8   1  23      516.38      486.27     35.20 o
  -7   1  23      197.12      212.68     47.41 o
  -6   1  23      227.43      242.64     35.94 o
  -5   1  23      322.78      315.95     38.62 o
  -4   1  23      197.88      157.80     34.03 o
  -3   1  23       62.12       43.78     33.71 o
  -2   1  23      272.96      329.31     36.98 o
  -1   1  23      100.90      139.33     35.25 o
   0   1  23      169.91      214.15     33.69 o
   1   1  23      964.73      969.27     52.30 o
   2   1  23      157.67      208.64     36.04 o
   3   1  23        7.10       12.29     34.12 o
   4   1  23       69.50       84.91     36.70 o
   5   1  23        7.03       11.77     34.25 o
   6   1  23      346.76      393.81     54.86 o
 -12   2  23      822.41      873.65     56.74 o
 -11   2  23      245.93      315.99     37.40 o
 -10   2  23      433.73      447.24     40.03 o
  -9   2  23       56.04       50.79     51.29 o
  -8   2  23      426.30      387.88     50.01 o
  -7   2  23      295.72      297.21     38.86 o
  -6   2  23      573.79      645.12     35.11 o
  -5   2  23       16.74        3.64     35.62 o
  -4   2  23      256.08      300.73     35.45 o
  -3   2  23      770.86      849.06     59.31 o
  -2   2  23     1702.81     1694.00     43.53 o
  -1   2  23      647.55      618.00     36.08 o
   0   2  23        1.85        8.90     36.93 o
   1   2  23       63.05       63.23     35.33 o
   2   2  23      208.91      264.17     37.96 o
   3   2  23      226.82      209.32     37.07 o
   4   2  23     1154.87     1172.83     39.98 o
   5   2  23      556.33      594.18     63.46 o
 -11   3  23       22.02       -6.15     48.73 o
 -10   3  23        2.93        6.53     50.39 o
  -9   3  23      313.87      285.42     49.83 o
  -8   3  23      694.07      695.84     54.23 o
  -7   3  23     1757.75     1801.31     66.23 o
  -6   3  23      296.60      284.45     52.05 o
  -5   3  23     1204.03     1191.03     55.57 o
  -4   3  23       12.01       37.22     34.11 o
  -3   3  23      110.58      130.41     37.58 o
  -2   3  23       44.76       23.94     38.28 o
  -1   3  23       41.20       37.64     37.33 o
   0   3  23     1261.72     1246.82     42.33 o
   1   3  23     1693.36     1531.33     43.12 o
   2   3  23      534.77      555.99     37.64 o
   3   3  23      144.78      137.60     53.83 o
 -10   4  23      526.59      516.73     56.56 o
  -9   4  23      742.47      715.48     56.37 o
  -8   4  23       49.49       98.54     54.08 o
  -7   4  23       22.87       60.24     55.56 o
  -6   4  23        2.42       24.57     52.40 o
  -5   4  23      642.10      637.97     55.39 o
  -4   4  23      679.83      775.66     63.17 o
  -3   4  23      472.34      530.01     59.29 o
  -2   4  23      559.76      603.49     65.01 o
  -1   4  23      246.49      272.12     63.39 o
   0   4  23       21.36       18.12     51.58 o
  -8   5  23      154.94      184.36     52.71 o
  -7   5  23      356.23      472.67     61.08 o
  -6   5  23      217.30      221.67     54.06 o
  -5   5  23       25.66       56.62     52.92 o
  -4   5  23       29.29       24.87     59.33 o
  -3   5  23       10.04        0.50     56.05 o
 -13   0  24      165.93      169.20     55.00 o
 -12   0  24      385.92      414.13     54.03 o
 -10   0  24      977.89     1069.74     63.68 o
  -9   0  24      343.65      273.99     49.47 o
  -8   0  24      573.56      554.49     54.82 o
  -7   0  24      164.73      154.39     52.94 o
  -6   0  24      141.21      154.56     50.89 o
  -5   0  24      702.10      631.99     51.02 o
  -4   0  24      847.66      871.66     60.57 o
  -3   0  24     1914.06     1990.11     65.52 o
  -2   0  24     1636.72     1463.76     58.79 o
  -1   0  24      493.10      556.24     57.25 o
   0   0  24      451.65      466.57     55.23 o
   1   0  24       42.83       28.69     53.31 o
   2   0  24      366.35      272.27     52.44 o
   3   0  24      224.20      251.98     55.27 o
   4   0  24      419.50      440.11     53.19 o
   5   0  24      335.84      384.31     57.00 o
 -12   1  24      452.83      457.47     31.18 o
 -11   1  24      143.28      128.94     37.82 o
 -10   1  24       12.70      -35.93     54.69 o
  -9   1  24      502.39      534.44     40.80 o
  -8   1  24     1359.39     1382.74     44.40 o
  -7   1  24      644.72      649.37     37.26 o
  -6   1  24     1367.98     1285.82     40.24 o
  -5   1  24      241.05      254.68     43.68 o
  -4   1  24      220.52      221.71     39.32 o
  -3   1  24       33.14       43.79     32.87 o
  -2   1  24       20.43       37.75     34.99 o
  -1   1  24       44.31       54.62     35.13 o
   0   1  24      713.12      695.43     38.87 o
   1   1  24      503.97      595.87     38.77 o
   2   1  24     1070.69     1123.17     67.54 o
   3   1  24      434.44      431.18     37.64 o
   4   1  24      562.07      619.03     39.96 o
   5   1  24      138.20      217.55     53.61 o
 -12   2  24       82.53      107.98     50.95 o
 -11   2  24      340.12      315.44     54.91 o
 -10   2  24      328.28      357.96     55.97 o
  -9   2  24       92.69       87.19     50.89 o
  -8   2  24      275.43      264.96     53.21 o
  -7   2  24       98.78      106.55     37.62 o
  -6   2  24       43.91       24.95     37.80 o
  -5   2  24       11.09       -8.83     39.39 o
  -4   2  24      655.39      743.31     39.09 o
  -3   2  24      430.32      491.12     41.81 o
  -2   2  24      650.02      728.47     51.43 o
  -1   2  24       74.00      101.66     38.37 o
   0   2  24       39.35       44.88     35.27 o
   1   2  24       68.46       39.77     37.23 o
   2   2  24       17.41       33.45     36.02 o
   3   2  24      113.20       91.97     38.67 o
   4   2  24        3.16       12.27     58.62 o
 -11   3  24      364.60      340.64     55.25 o
 -10   3  24       69.49       72.43     55.42 o
  -9   3  24      486.48      502.15     58.99 o
  -8   3  24      133.93      181.75     54.44 o
  -7   3  24       28.71       13.16     54.39 o
  -6   3  24        8.42       -5.21     48.38 o
  -5   3  24       50.02       39.27     49.11 o
  -4   3  24      174.03      168.41     39.86 o
  -3   3  24      298.00      272.22     35.51 o
  -2   3  24       11.59       -0.48     38.70 o
  -1   3  24       60.11       26.31     37.31 o
   0   3  24       16.45       28.18     38.37 o
   1   3  24        1.33       -5.60     37.25 o
   2   3  24      350.16      329.77     50.12 o
 -10   4  24        8.39       15.65     50.71 o
  -9   4  24      298.69      372.38     56.17 o
  -8   4  24      523.09      442.55     54.69 o
  -7   4  24      266.32      304.96     59.99 o
  -6   4  24       72.88       67.41     55.70 o
  -5   4  24       27.77       50.31     59.07 o
  -4   4  24       66.21      108.46     62.34 o
  -3   4  24      122.54      129.94     58.48 o
  -2   4  24      174.81      173.47     54.07 o
 -12   1  25      368.59      434.32     57.93 o
 -11   1  25      116.06      155.36     37.48 o
 -10   1  25       57.84       16.86     55.21 o
  -9   1  25        0.01       29.04     40.04 o
  -8   1  25       19.06       49.42     41.72 o
  -7   1  25      202.14      230.29     39.47 o
  -6   1  25      246.02      309.10     41.37 o
  -5   1  25       74.08       81.87     37.35 o
  -4   1  25      400.13      397.81     40.58 o
  -3   1  25      116.55      127.23     36.48 o
  -2   1  25       46.12       42.23     35.72 o
  -1   1  25        0.20       -5.74     35.55 o
   0   1  25      113.49      125.85     39.37 o
   1   1  25       75.12       79.57     39.34 o
   2   1  25       49.14       79.11     38.22 o
   3   1  25      100.47      138.68     38.92 o
   4   1  25       31.09       46.86     38.05 o
 -12   2  25       16.97       24.44     56.19 o
 -11   2  25      104.44      134.71     57.87 o
 -10   2  25      174.99      205.67     56.37 o
  -9   2  25     2035.52     1995.17     64.09 o
  -8   2  25     1528.39     1528.46     68.00 o
  -7   2  25      890.48      832.85     41.36 o
  -6   2  25      216.07      216.05     41.30 o
  -5   2  25       83.87       43.31     41.91 o
  -4   2  25       11.92       11.23     36.69 o
  -3   2  25     1401.13     1476.15     95.28 o
  -2   2  25     1398.79     1392.08     85.01 o
  -1   2  25      324.49      318.02     40.82 o
   0   2  25      416.95      456.42     41.78 o
   1   2  25      362.52      330.68     38.87 o
   2   2  25        0.63      -10.83     37.41 o
   3   2  25       13.69        7.63     50.19 o
 -11   3  25     1121.22     1165.32     63.04 o
 -10   3  25      151.89       99.08     56.58 o
  -9   3  25       13.04      -25.08     51.33 o
  -8   3  25      170.41      160.74     57.73 o
  -7   3  25      758.31      719.57     56.86 o
  -6   3  25      563.93      603.82     55.50 o
  -5   3  25     1284.57     1282.46     61.86 o
  -4   3  25      323.35      366.40     43.28 o
  -3   3  25     1043.66     1049.04     60.40 o
  -2   3  25      821.81      828.95     43.20 o
  -1   3  25      201.05      216.57     42.40 o
   0   3  25       62.87       60.21     54.48 o
   1   3  25      486.43      503.25     52.86 o
   2   3  25      233.52      230.99     53.17 o
  -8   4  25      215.93      239.95     60.95 o
  -7   4  25      254.31      275.64     61.08 o
  -6   4  25      292.46      312.89     60.65 o
  -9   0  26      446.18      444.75     53.95 o
  -8   0  26      420.88      421.93     52.59 o
  -7   0  26     2392.92     2417.48     69.72 o
  -6   0  26      216.63      202.68     61.40 o
  -5   0  26      257.92      296.84     50.34 o
  -4   0  26      281.22      299.83     57.26 o
  -3   0  26      134.73      138.31     57.37 o
  -2   0  26      153.95      118.25     52.10 o
  -1   0  26     1255.71     1336.49     64.03 o
   0   0  26     1001.63     1047.72     60.19 o
   1   0  26      521.33      579.65     61.30 o
   2   0  26      409.21      422.54     57.90 o
   3   0  26       43.04       88.79     52.49 o
 -10   1  26       12.36       24.59     57.33 o
  -9   1  26      327.31      327.16     53.00 o
  -8   1  26        1.73      -24.07     41.44 o
  -7   1  26       39.25       54.41     37.82 o
  -6   1  26      364.90      395.24     40.17 o
  -5   1  26      160.75      191.36     40.98 o
  -4   1  26      166.67      181.93     35.16 o
  -3   1  26      763.61      834.82     40.45 o
  -2   1  26      186.58      186.00     38.23 o
  -1   1  26      209.69      202.39     39.25 o
   0   1  26       88.25      138.00     39.83 o
   1   1  26       89.52       90.93     41.87 o
   2   1  26      778.95      850.16     44.90 o
   3   1  26      176.73      193.31     52.55 o
   4   1  26      318.68      362.06     54.68 o
  -9   2  26       55.68      109.42     60.24 o
  -8   2  26       23.82       64.42     51.48 o
  -7   2  26      371.69      384.26     49.31 o
  -6   2  26       51.72       40.76     38.54 o
  -5   2  26       16.00       16.76     42.59 o
  -4   2  26       79.43       99.05     38.11 o
  -3   2  26       92.71      116.93     37.41 o
  -2   2  26        6.94       31.97     39.63 o
  -1   2  26        8.54       22.10     37.20 o
   0   2  26      697.59      729.99     55.79 o
   1   2  26        3.42       -2.05     49.18 o
   2   2  26       42.05       47.78     54.86 o
  -7   3  26        1.49      -24.98     58.36 o
  -6   3  26       29.51       26.53     56.79 o
  -5   3  26       18.72       61.26     55.91 o
  -4   3  26       40.45       39.76     59.14 o
  -3   3  26       13.40       17.71     53.94 o
  -2   3  26       68.52       65.88     51.70 o
  -1   3  26      205.38      206.74     54.98 o
   0   3  26        6.48       -1.81     49.79 o
   1   3  26        0.92      -12.30     51.85 o
  -7   1  27        4.10       14.85     59.47 o
  -6   1  27        7.61       -1.25     43.17 o
  -5   1  27      467.75      517.76     47.39 o
  -4   1  27      307.64      345.95     41.02 o
  -3   1  27        4.97       44.48     39.79 o
  -2   1  27      551.55      592.71     39.75 o
  -1   1  27        1.45      -27.11     58.68 o
   0   1  27       48.57       49.00     59.63 o
   1   1  27        2.89       16.63     59.12 o
   2   1  27       96.12      130.04     56.55 o
  -4   2  27        8.46      -11.98     51.37 o
  -3   2  27      688.65      678.45     64.80 o
  -2   2  27      416.06      467.77     55.43 o
  -1   2  27      155.03      201.81     59.34 o
   0   2  27      448.19      580.35     62.46 o
   1   2  27      315.75      339.24     56.12 o
   2   2  27      172.19      118.49     55.09 o
 
